# Supplementary material for: Costs of cold acclimation on survival and reproductive behavior in Drosophila melanogaster
Source: PLoS One. 2018 May 23;13(5):e0197822. doi: 10.1371/journal.pone.0197822 (PMC5965859; doi:10.1371/journal.pone.0197822)
Supplement: S1 File — (XLSX) [file pone.0197822.s005.xlsx]

## Sheet: Cover Sheet
This file contains data to accompany: Costs of cold acclimation on physiological and behavioral fitness in Drosophila melanogaster
Cold Tolerance Data: Contains raw data for survivorship following the acclimation and basal cold tolerance assay.
Mating Latency Data: Contains raw data for courtship latency, copulation latency, and courtship duration for the mating latency assay.
IPI Data: Contains the raw interpule interval data and raw interpulse interval data when a cut-off of 15 interpulse intervals (IPI) is applied to the data.
Song Summary Data: Contains average song response variables including average IPI, courtship index, courtship duration, and song index.
First and Last Minute of Song Data: Contains the average IPI of the first and last minute of song

## Sheet: Cold Tolerance Data
DGRP Line	Sex	Acclimation Survival	Basal Cold Tolerance	RCH Capacity
RAL_304	F	1	0.1	0.9
RAL_304	F	1	1	0
RAL_304	M	1	0.8	0.2
RAL_304	M	1	0.9	0.1
RAL_362	F	0.8	0	0.8
RAL_362	F	0.7	0	0.7
RAL_362	M	0.8	0	0.8
RAL_362	M	0.555556	0	0.555556
RAL_304	F	0.9	0.6	0.3
RAL_304	F	1	1	0
RAL_304	M	0.777778	0.9	-0.122222
RAL_304	M	0.8	0.5	0.3
RAL_362	F	0.5	0	0.5
RAL_362	F	0.9	0.1	0.8
RAL_362	M	0.5	0	0.5
RAL_362	M	0.8	0.1	0.7
RAL_517	F	0.5	0	0.5
RAL_517	F	0.6	0	0.6
RAL_517	M	0.8	0	0.8
RAL_517	M	0.9	0	0.9
RAL_365	F	0.3	0.1	0.2
RAL_365	F	0.9	0	0.9
RAL_365	M	0.777778	0	0.777778
RAL_365	M	0.666667	0	0.666667
RAL_517	F	0.3	0	0.3
RAL_517	F	0.5	0	0.5
RAL_517	M	0.555556	0	0.555556
RAL_517	M	0.8	0.428571	0.371429
RAL_365	F	1	0.1	0.9
RAL_365	F	1	0.3	0.7
RAL_365	M	1	0.6	0.4
RAL_365	M	0.5	0	0.5
RAL_93	F	0.9	0.111111	0.788889
RAL_93	F	0.8	0.1	0.7
RAL_93	M	1	0	1
RAL_93	M	0.1	0.625	-0.525
RAL_101	F	0.7	0.4	0.3
RAL_101	F	0.6	0	0.6
RAL_101	M	0	0	0
RAL_101	M	0.7	0.888889	-0.188889
RAL_406	F	1	0	1
RAL_406	F	0.9	0	0.9
RAL_406	M	0.1	0.1	0
RAL_406	M	0.555556	0	0.555556
RAL_93	F	0.8	0.3	0.5
RAL_93	F	0.9	0	0.9
RAL_93	M	0.7	0.5	0.2
RAL_93	M	0.6	0.7	-0.1
RAL_101	F	0.818182	0.4	0.418182
RAL_101	F	0.8	0.9	-0.1
RAL_101	M	0.888889	0.4	0.488889
RAL_101	M	0.5	0.8	-0.3
RAL_406	F	1	0.9	0.1
RAL_406	F	0.888889	1	-0.111111
RAL_406	M	1	0.5	0.5
RAL_406	M	1	0.4	0.6
RAL_440	F	0.9	0.4	0.5
RAL_440	F	1	0.777778	0.222222
RAL_440	M	0.7	0	0.7
RAL_440	M	0.888889	0.222222	0.666667
RAL_849	F	0.777778	0.1	0.677778
RAL_849	F	1	0	1
RAL_849	M	1	0.5	0.5
RAL_849	M	1	0.7	0.3
RAL_440	F	1	0.2	0.8
RAL_440	F	0.857143	0	0.857143
RAL_440	M	1	0	1
RAL_440	M	0.75	0	0.75
RAL_849	F	0.888889	0	0.888889
RAL_849	F	0.625	0	0.625
RAL_849	M	1	0	1
RAL_849	M	1	0	1
RAL_136	F	0.5	0	0.5
RAL_136	F	0.4	0.1	0.3
RAL_136	M	0	0	0
RAL_136	M	0	0	0
RAL_153	F	0.7	0.4	0.3
RAL_153	F	0.9	0.2	0.7
RAL_153	M	1	0	1
RAL_153	M	1	0.3	0.7
RAL_176	F	1	0.3	0.7
RAL_176	F	0.4	0.5	-0.1
RAL_176	M	1	0.8	0.2
RAL_176	M	1	0.4	0.6
RAL_177	F	0.9	0.818182	0.0818182
RAL_177	F	1	0.4	0.6
RAL_177	M	1	0.888889	0.111111
RAL_177	M	1	0.8	0.2
RAL_195	F	1	0.8	0.2
RAL_195	F	1	0.5	0.5
RAL_195	M	0.9	0.7	0.2
RAL_195	M	0.9	0.4	0.5
RAL_136	F	0.5	0	0.5
RAL_136	F	0.444444	0.2	0.244444
RAL_136	M	0.111111	0	0.111111
RAL_136	M	0.1	0	0.1
RAL_153	F	1	0.0909091	0.909091
RAL_153	F	0.8	0.1	0.7
RAL_153	M	1	0	1
RAL_153	M	0.8	0	0.8
RAL_176	F	0.4	0.2	0.2
RAL_176	F	0.8	0.1	0.7
RAL_176	M	1	0.7	0.3
RAL_176	M	0.9	1	-0.1
RAL_177	F	1	0.4	0.6
RAL_177	F	1	0.5	0.5
RAL_177	M	1	0.111111	0.888889
RAL_177	M	1	0.5	0.5
RAL_195	F	0.8	0.454545	0.345455
RAL_195	F	0.9	0.3	0.6
RAL_195	M	1	0	1
RAL_195	M	0.8	0	0.8
RAL_336	F	0.1	0.2	-0.1
RAL_336	F	0.3	0.2	0.1
RAL_336	M	0.9	0.6	0.3
RAL_336	M	0.7	0.8	-0.1
RAL_352	F	0.8	0.6	0.2
RAL_352	F	0.555556	0.4	0.155556
RAL_352	M	0.7	0.5	0.2
RAL_352	M	0.6	0.5	0.1
RAL_359	F	1	0.8	0.2
RAL_359	F	0.9	0.8	0.1
RAL_359	M	0.8	1	-0.2
RAL_359	M	0.5	1	-0.5
RAL_361	F	0.8	0.5	0.3
RAL_361	F	0	0.7	-0.7
RAL_361	M	0.444444	0.5	-0.0555556
RAL_361	M	0.4	0.6	-0.2
RAL_367	F	0	0	0
RAL_367	F	0	0.2	-0.2
RAL_367	M	0	0.3	-0.3
RAL_367	M	0.444444	0.1	0.344444
RAL_336	F	0	1	-1
RAL_336	F	0.1	1	-0.9
RAL_336	M	0.8	1	-0.2
RAL_336	M	0.4	1	-0.6
RAL_352	F	0.9	1	-0.1
RAL_352	F	0.9	1	-0.1
RAL_352	M	0.727273	1	-0.272727
RAL_352	M	0.5	1	-0.5
RAL_359	F	1	1	0
RAL_359	F	0.9	1	-0.1
RAL_359	M	1	1	0
RAL_359	M	1	1	0
RAL_361	F	0.8	1	-0.2
RAL_361	F	0.7	1	-0.3
RAL_361	M	0.5	1	-0.5
RAL_361	M	0.6	1	-0.4
RAL_367	F	0.4	1	-0.6
RAL_367	F	0.6	1	-0.4
RAL_367	M	0.2	1	-0.8
RAL_367	M	0.2	1	-0.8

## Sheet: Mating Latency Data
Male Treatment	Female Treatment	DGRP Line	Courtship Latency	Copulation Latency	Mated	Courtship Duration	Courtship Duration
acclimated	acclimated	RAL_304	41	1094	yes	1053	1053
acclimated	non-acclimated	RAL_304	194	194	yes	0	0
non-acclimated	acclimated	RAL_304	1902	6029	yes	4127	4127
non-acclimated	non-acclimated	RAL_304	1644	1644	yes	0	0
acclimated	acclimated	RAL_304	2996	2996	yes	0	0
acclimated	non-acclimated	RAL_304	536	14400	no	13864	NA
non-acclimated	acclimated	RAL_304	17	354	yes	337	337
non-acclimated	non-acclimated	RAL_304	143	4542	yes	4399	4399
acclimated	acclimated	RAL_304	667	4936	yes	4269	4269
acclimated	non-acclimated	RAL_304	484	1160	yes	676	676
non-acclimated	acclimated	RAL_304	323	615	yes	292	292
non-acclimated	non-acclimated	RAL_304	2519	3310	yes	791	791
acclimated	acclimated	RAL_304	1474	14400	no	12926	NA
acclimated	non-acclimated	RAL_304	92	14400	no	14308	NA
non-acclimated	acclimated	RAL_304	331	14400	no	14069	NA
non-acclimated	non-acclimated	RAL_304	309	2013	yes	1704	1704
acclimated	acclimated	RAL_304	36	6669	yes	6633	6633
acclimated	non-acclimated	RAL_304	3366	3552	yes	186	186
non-acclimated	acclimated	RAL_304	191	1150	yes	959	959
non-acclimated	non-acclimated	RAL_304	16	14400	no	14384	NA
acclimated	acclimated	RAL_304	309	4223	yes	3914	3914
acclimated	non-acclimated	RAL_304	1571	1839	yes	268	268
non-acclimated	acclimated	RAL_304	1380	14400	no	13020	NA
non-acclimated	non-acclimated	RAL_304	94	14400	no	14306	NA
acclimated	acclimated	RAL_362	55	14400	no	14345	NA
acclimated	non-acclimated	RAL_362	949	1861	yes	912	912
non-acclimated	acclimated	RAL_362	3671	6001	yes	2330	2330
non-acclimated	non-acclimated	RAL_362	71	575	yes	504	504
acclimated	acclimated	RAL_362	369	1769	yes	1400	1400
acclimated	non-acclimated	RAL_362	295	14400	no	14105	NA
non-acclimated	acclimated	RAL_362	766	812	yes	46	46
non-acclimated	non-acclimated	RAL_362	432	432	yes	0	0
acclimated	acclimated	RAL_362	127	1532	yes	1405	1405
acclimated	non-acclimated	RAL_362	341	3405	yes	3064	3064
non-acclimated	acclimated	RAL_362	588	588	yes	0	0
non-acclimated	non-acclimated	RAL_362	576	576	yes	0	0
acclimated	acclimated	RAL_362	2083	7213	yes	5130	5130
acclimated	non-acclimated	RAL_362	455	682	yes	227	227
non-acclimated	acclimated	RAL_362	91	339	yes	248	248
non-acclimated	non-acclimated	RAL_362	14400	14400	no	0	NA
acclimated	acclimated	RAL_362	1955	3546	yes	1591	1591
acclimated	non-acclimated	RAL_362	646	2194	yes	1548	1548
non-acclimated	acclimated	RAL_362	812	1019	yes	207	207
non-acclimated	non-acclimated	RAL_362	510	510	yes	0	0
acclimated	acclimated	RAL_362	398	14400	no	14002	NA
acclimated	non-acclimated	RAL_362	277	569	yes	292	292
non-acclimated	acclimated	RAL_362	78	156	yes	78	78
non-acclimated	non-acclimated	RAL_362	312	1321	yes	1009	1009
acclimated	acclimated	RAL_362	1285	2638	yes	1353	1353
acclimated	non-acclimated	RAL_362	524	13325	yes	12801	12801
non-acclimated	acclimated	RAL_362	560	2011	yes	1451	1451
non-acclimated	non-acclimated	RAL_362	886	14400	no	13514	NA
acclimated	acclimated	RAL_517	1015	14400	no	13385	NA
acclimated	non-acclimated	RAL_517	1040	4576	yes	3536	3536
non-acclimated	acclimated	RAL_517	623	8061	yes	7438	7438
non-acclimated	non-acclimated	RAL_517	14400	14400	no	0	NA
acclimated	acclimated	RAL_517	1683	14400	no	12717	NA
acclimated	non-acclimated	RAL_517	2846	6709	yes	3863	3863
non-acclimated	acclimated	RAL_517	14400	14400	no	0	NA
non-acclimated	non-acclimated	RAL_517	8042	8652	yes	610	610
acclimated	acclimated	RAL_517	2880	14400	no	11520	NA
acclimated	non-acclimated	RAL_517	5879	14400	no	8521	NA
non-acclimated	acclimated	RAL_517	676	14400	no	13724	NA
non-acclimated	non-acclimated	RAL_517	559	14400	no	13841	NA
acclimated	acclimated	RAL_517	14400	14400	no	0	NA
acclimated	non-acclimated	RAL_517	1667	14400	no	12733	NA
non-acclimated	acclimated	RAL_517	14400	14400	no	0	NA
non-acclimated	non-acclimated	RAL_517	14400	14400	no	0	NA
acclimated	acclimated	RAL_517	1911	12875	yes	10964	10964
acclimated	non-acclimated	RAL_517	773	14400	no	13627	NA
non-acclimated	acclimated	RAL_517	8666	8666	yes	0	0
non-acclimated	non-acclimated	RAL_517	14400	14400	no	0	NA
acclimated	acclimated	RAL_517	14400	14400	no	0	NA
acclimated	non-acclimated	RAL_517	2245	9698	yes	7453	7453
non-acclimated	acclimated	RAL_517	298	4604	yes	4306	4306
non-acclimated	non-acclimated	RAL_517	3792	14400	no	10608	NA
acclimated	acclimated	RAL_517	4256	14400	no	10144	NA
acclimated	non-acclimated	RAL_517	14400	14400	no	0	NA
non-acclimated	acclimated	RAL_517	14400	14400	no	0	NA
non-acclimated	non-acclimated	RAL_517	595	5429	yes	4834	4834
acclimated	acclimated	RAL_517	53	14400	no	14347	NA
acclimated	non-acclimated	RAL_517	116	14400	no	14284	NA
non-acclimated	acclimated	RAL_517	14271	14271	yes	0	0
non-acclimated	non-acclimated	RAL_517	102	102	yes	0	0
acclimated	acclimated	RAL_365	491	14400	no	13909	NA
acclimated	non-acclimated	RAL_365	232	14400	no	14168	NA
non-acclimated	acclimated	RAL_365	374	374	yes	0	0
non-acclimated	non-acclimated	RAL_365	600	827	yes	227	227
acclimated	acclimated	RAL_365	6816	14400	no	7584	NA
acclimated	non-acclimated	RAL_365	181	860	yes	679	679
non-acclimated	acclimated	RAL_365	1654	2621	yes	967	967
non-acclimated	non-acclimated	RAL_365	419	1209	yes	790	790
acclimated	acclimated	RAL_365	1706	1892	yes	186	186
acclimated	non-acclimated	RAL_365	14400	14400	no	0	NA
non-acclimated	acclimated	RAL_365	333	652	yes	319	319
non-acclimated	non-acclimated	RAL_365	73	73	yes	0	0
acclimated	acclimated	RAL_365	1814	1814	yes	0	0
acclimated	non-acclimated	RAL_365	238	364	yes	126	126
non-acclimated	acclimated	RAL_365	140	182	yes	42	42
non-acclimated	non-acclimated	RAL_365	900	900	yes	0	0
acclimated	acclimated	RAL_365	1248	2906	yes	1658	1658
acclimated	non-acclimated	RAL_365	1233	14400	no	13167	NA
non-acclimated	acclimated	RAL_365	465	2233	yes	1768	1768
non-acclimated	non-acclimated	RAL_365	2026	5872	yes	3846	3846
acclimated	acclimated	RAL_365	195	222	yes	27	27
acclimated	non-acclimated	RAL_365	5563	14400	no	8837	NA
non-acclimated	acclimated	RAL_365	8451	8451	yes	0	0
non-acclimated	non-acclimated	RAL_365	69	245	yes	176	176
acclimated	acclimated	RAL_93	4687	4740	yes	53	53
acclimated	non-acclimated	RAL_93	2494	14400	no	11906	NA
non-acclimated	acclimated	RAL_93	15	4450	yes	4435	4435
non-acclimated	non-acclimated	RAL_93	1440	2410	yes	970	970
acclimated	acclimated	RAL_93	324	2319	yes	1995	1995
acclimated	non-acclimated	RAL_93	145	2319	yes	2174	2174
non-acclimated	acclimated	RAL_93	915	2754	yes	1839	1839
non-acclimated	non-acclimated	RAL_93	2721	12745	yes	10024	10024
acclimated	acclimated	RAL_93	887	887	yes	0	0
acclimated	non-acclimated	RAL_93	3357	14400	no	11043	NA
non-acclimated	acclimated	RAL_93	2563	4956	yes	2393	2393
non-acclimated	non-acclimated	RAL_93	3053	11667	yes	8614	8614
acclimated	acclimated	RAL_93	14400	14400	no	0	NA
acclimated	non-acclimated	RAL_93	5452	14400	no	8948	NA
non-acclimated	acclimated	RAL_93	68	1260	yes	1192	1192
non-acclimated	non-acclimated	RAL_93	13776	13776	yes	0	0
acclimated	acclimated	RAL_93	7501	14400	no	6899	NA
acclimated	non-acclimated	RAL_93	2079	6663	yes	4584	4584
non-acclimated	acclimated	RAL_93	60	1590	yes	1530	1530
non-acclimated	non-acclimated	RAL_93	1295	1492	yes	197	197
acclimated	acclimated	RAL_93	14400	14400	no	0	NA
acclimated	non-acclimated	RAL_93	103	6956	yes	6853	6853
non-acclimated	acclimated	RAL_93	722	2741	yes	2019	2019
non-acclimated	non-acclimated	RAL_93	1129	1385	yes	256	256
acclimated	acclimated	RAL_93	9540	14400	no	4860	NA
acclimated	non-acclimated	RAL_93	14400	14400	no	0	NA
non-acclimated	acclimated	RAL_93	10050	13478	yes	3428	3428
non-acclimated	non-acclimated	RAL_93	483	9338	yes	8855	8855
acclimated	acclimated	RAL_93	6301	6583	yes	282	282
acclimated	non-acclimated	RAL_93	12580	14400	no	1820	NA
non-acclimated	acclimated	RAL_93	5932	6583	yes	651	651
non-acclimated	non-acclimated	RAL_93	449	5409	yes	4960	4960
acclimated	acclimated	RAL_101	52	14400	no	14348	NA
acclimated	non-acclimated	RAL_101	109	12043	yes	11934	11934
non-acclimated	acclimated	RAL_101	1711	14400	no	12689	NA
non-acclimated	non-acclimated	RAL_101	161	14319	yes	14158	14158
acclimated	acclimated	RAL_101	274	424	yes	150	150
acclimated	non-acclimated	RAL_101	961	2213	yes	1252	1252
non-acclimated	acclimated	RAL_101	223	1013	yes	790	790
non-acclimated	non-acclimated	RAL_101	109	296	yes	187	187
acclimated	acclimated	RAL_101	780	1473	yes	693	693
acclimated	non-acclimated	RAL_101	2572	6392	yes	3820	3820
non-acclimated	acclimated	RAL_101	1344	2596	yes	1252	1252
non-acclimated	non-acclimated	RAL_101	2195	2351	yes	156	156
acclimated	acclimated	RAL_101	499	5562	yes	5063	5063
acclimated	non-acclimated	RAL_101	757	1004	yes	247	247
non-acclimated	acclimated	RAL_101	0	373	yes	373	373
non-acclimated	non-acclimated	RAL_101	4079	4079	yes	0	0
acclimated	acclimated	RAL_101	1001	6784	yes	5783	5783
acclimated	non-acclimated	RAL_101	192	10039	yes	9847	9847
non-acclimated	acclimated	RAL_101	1926	1987	yes	61	61
non-acclimated	non-acclimated	RAL_101	1789	5165	yes	3376	3376
acclimated	acclimated	RAL_101	1303	1387	yes	84	84
acclimated	non-acclimated	RAL_101	164	172	yes	8	8
non-acclimated	acclimated	RAL_101	184	1099	yes	915	915
non-acclimated	non-acclimated	RAL_101	86	205	yes	119	119
acclimated	acclimated	RAL_101	989	4204	yes	3215	3215
acclimated	non-acclimated	RAL_101	3171	3171	yes	0	0
non-acclimated	acclimated	RAL_101	5784	5784	yes	0	0
non-acclimated	non-acclimated	RAL_101	439	576	yes	137	137
acclimated	acclimated	RAL_136	812	14400	no	13588	NA
acclimated	non-acclimated	RAL_136	7160	14400	no	7240	NA
non-acclimated	acclimated	RAL_136	249	8924	yes	8675	8675
non-acclimated	non-acclimated	RAL_136	327	803	yes	476	476
acclimated	acclimated	RAL_136	306	14400	no	14094	NA
acclimated	non-acclimated	RAL_136	639	3842	yes	3203	3203
non-acclimated	acclimated	RAL_136	11218	11218	yes	0	0
non-acclimated	non-acclimated	RAL_136	766	1615	yes	849	849
acclimated	acclimated	RAL_136	2402	8308	yes	5906	5906
acclimated	non-acclimated	RAL_136	1324	14400	no	13076	NA
non-acclimated	acclimated	RAL_136	281	8167	yes	7886	7886
non-acclimated	non-acclimated	RAL_136	1256	1912	yes	656	656
acclimated	acclimated	RAL_136	11003	14400	no	3397	NA
acclimated	non-acclimated	RAL_136	6174	14400	no	8226	NA
non-acclimated	acclimated	RAL_136	14400	14400	no	0	NA
non-acclimated	non-acclimated	RAL_136	505	14400	no	13895	NA
acclimated	acclimated	RAL_136	405	14400	no	13995	NA
acclimated	non-acclimated	RAL_136	601	13622	yes	13021	13021
non-acclimated	acclimated	RAL_136	14400	14400	no	0	NA
non-acclimated	non-acclimated	RAL_136	11071	11214	yes	143	143
acclimated	acclimated	RAL_136	14400	14400	no	0	NA
acclimated	non-acclimated	RAL_136	617	14400	no	13783	NA
non-acclimated	acclimated	RAL_136	9256	9256	yes	0	0
non-acclimated	non-acclimated	RAL_136	7834	14400	no	6566	NA
acclimated	acclimated	RAL_136	14400	14400	no	0	NA
acclimated	non-acclimated	RAL_136	14400	14400	no	0	NA
non-acclimated	acclimated	RAL_136	181	5408	yes	5227	5227
non-acclimated	non-acclimated	RAL_136	448	14400	no	13952	NA
acclimated	acclimated	RAL_136	14400	14400	no	0	NA
acclimated	non-acclimated	RAL_136	14400	14400	no	0	NA
non-acclimated	acclimated	RAL_136	798	14400	no	13602	NA
non-acclimated	non-acclimated	RAL_136	989	14400	no	13411	NA
acclimated	acclimated	RAL_153	7279	8444	yes	1165	1165
acclimated	non-acclimated	RAL_153	4511	14400	no	9889	NA
non-acclimated	acclimated	RAL_153	530	2866	yes	2336	2336
non-acclimated	non-acclimated	RAL_153	2073	3027	yes	954	954
acclimated	acclimated	RAL_153	4574	7481	yes	2907	2907
acclimated	non-acclimated	RAL_153	1315	12994	yes	11679	11679
non-acclimated	acclimated	RAL_153	222	405	yes	183	183
non-acclimated	non-acclimated	RAL_153	369	2472	yes	2103	2103
acclimated	acclimated	RAL_153	173	374	yes	201	201
acclimated	non-acclimated	RAL_153	323	9048	yes	8725	8725
non-acclimated	acclimated	RAL_153	1608	10298	yes	8690	8690
non-acclimated	non-acclimated	RAL_153	3486	8734	yes	5248	5248
acclimated	acclimated	RAL_153	312	5293	yes	4981	4981
acclimated	non-acclimated	RAL_153	522	2121	yes	1599	1599
non-acclimated	acclimated	RAL_153	48	3964	yes	3916	3916
non-acclimated	non-acclimated	RAL_153	86	1688	yes	1602	1602
acclimated	acclimated	RAL_153	175	14400	no	14225	NA
acclimated	non-acclimated	RAL_153	648	8222	yes	7574	7574
non-acclimated	acclimated	RAL_153	167	3829	yes	3662	3662
non-acclimated	non-acclimated	RAL_153	1042	2467	yes	1425	1425
acclimated	acclimated	RAL_176	1423	14400	no	12977	NA
acclimated	non-acclimated	RAL_176	4805	11456	yes	6651	6651
non-acclimated	acclimated	RAL_176	351	8872	yes	8521	8521
non-acclimated	non-acclimated	RAL_176	4558	14400	no	9842	NA
acclimated	acclimated	RAL_176	458	14400	no	13942	NA
acclimated	non-acclimated	RAL_176	192	4963	yes	4771	4771
non-acclimated	acclimated	RAL_176	172	1819	yes	1647	1647
non-acclimated	non-acclimated	RAL_176	10618	14400	no	3782	NA
acclimated	acclimated	RAL_176	469	14400	no	13931	NA
acclimated	non-acclimated	RAL_176	1806	14400	no	12594	NA
non-acclimated	acclimated	RAL_176	73	3431	yes	3358	3358
non-acclimated	non-acclimated	RAL_176	118	11089	yes	10971	10971
acclimated	acclimated	RAL_176	2144	14400	no	12256	NA
acclimated	non-acclimated	RAL_176	731	13045	yes	12314	12314
non-acclimated	acclimated	RAL_176	1599	10005	yes	8406	8406
non-acclimated	non-acclimated	RAL_176	29	14400	no	14371	NA
acclimated	acclimated	RAL_176	2314	14400	no	12086	NA
acclimated	non-acclimated	RAL_176	185	14400	no	14215	NA
non-acclimated	acclimated	RAL_176	555	14400	no	13845	NA
non-acclimated	non-acclimated	RAL_176	138	6427	yes	6289	6289
acclimated	acclimated	RAL_176	1523	14400	no	12877	NA
acclimated	non-acclimated	RAL_176	14400	14400	no	0	NA
non-acclimated	acclimated	RAL_176	75	14400	no	14325	NA
non-acclimated	non-acclimated	RAL_176	31	816	yes	785	785
acclimated	acclimated	RAL_176	1417	12380	yes	10963	10963
acclimated	non-acclimated	RAL_176	3285	5544	yes	2259	2259
non-acclimated	acclimated	RAL_176	932	14400	no	13468	NA
non-acclimated	non-acclimated	RAL_176	1607	3100	yes	1493	1493
acclimated	acclimated	RAL_176	784	14400	no	13616	NA
acclimated	non-acclimated	RAL_176	2203	14400	no	12197	NA
non-acclimated	acclimated	RAL_176	263	14400	no	14137	NA
non-acclimated	non-acclimated	RAL_176	5445	5445	yes	0	0
acclimated	acclimated	RAL_177	2809	14400	no	11591	NA
acclimated	non-acclimated	RAL_177	1011	3467	yes	2456	2456
non-acclimated	acclimated	RAL_177	4017	14149	yes	10132	10132
non-acclimated	non-acclimated	RAL_177	222	13186	yes	12964	12964
acclimated	acclimated	RAL_177	3096	3096	yes	0	0
acclimated	non-acclimated	RAL_177	246	470	yes	224	224
non-acclimated	acclimated	RAL_177	1217	1388	yes	171	171
non-acclimated	non-acclimated	RAL_177	407	407	yes	0	0
acclimated	acclimated	RAL_177	1011	14400	no	13389	NA
acclimated	non-acclimated	RAL_177	14001	14400	no	399	NA
non-acclimated	acclimated	RAL_177	1388	1869	yes	481	481
non-acclimated	non-acclimated	RAL_177	289	1209	yes	920	920
acclimated	acclimated	RAL_177	845	1081	yes	236	236
acclimated	non-acclimated	RAL_177	2251	2251	yes	0	0
non-acclimated	acclimated	RAL_177	821	1382	yes	561	561
non-acclimated	non-acclimated	RAL_177	282	686	yes	404	404
acclimated	acclimated	RAL_177	1303	1303	yes	0	0
acclimated	non-acclimated	RAL_177	6287	6932	yes	645	645
non-acclimated	acclimated	RAL_177	1639	3737	yes	2098	2098
non-acclimated	non-acclimated	RAL_177	137	8503	yes	8366	8366
acclimated	acclimated	RAL_177	3635	5319	yes	1684	1684
acclimated	non-acclimated	RAL_177	6200	6200	yes	0	0
non-acclimated	acclimated	RAL_177	1581	14400	no	12819	NA
non-acclimated	non-acclimated	RAL_177	1441	2805	yes	1364	1364
acclimated	acclimated	RAL_177	297	858	yes	561	561
acclimated	non-acclimated	RAL_177	1083	1397	yes	314	314
non-acclimated	acclimated	RAL_177	142	1662	yes	1520	1520
non-acclimated	non-acclimated	RAL_177	271	1690	yes	1419	1419
acclimated	acclimated	RAL_195	9202	13520	yes	4318	4318
acclimated	non-acclimated	RAL_195	1888	14400	no	12512	NA
non-acclimated	acclimated	RAL_195	5978	6171	yes	193	193
non-acclimated	non-acclimated	RAL_195	12026	12026	yes	0	0
acclimated	acclimated	RAL_195	192	14400	no	14208	NA
acclimated	non-acclimated	RAL_195	3397	6560	yes	3163	3163
non-acclimated	acclimated	RAL_195	14400	14400	no	0	NA
non-acclimated	non-acclimated	RAL_195	3998	5531	yes	1533	1533
acclimated	acclimated	RAL_195	3932	5842	yes	1910	1910
acclimated	non-acclimated	RAL_195	84	1459	yes	1375	1375
non-acclimated	acclimated	RAL_195	3318	6680	yes	3362	3362
non-acclimated	non-acclimated	RAL_195	2186	2198	yes	12	12
acclimated	acclimated	RAL_195	68	14400	no	14332	NA
acclimated	non-acclimated	RAL_195	14400	14400	no	0	NA
non-acclimated	acclimated	RAL_195	1153	14400	no	13247	NA
non-acclimated	non-acclimated	RAL_195	1027	14400	no	13373	NA
acclimated	acclimated	RAL_195	5139	5139	yes	0	0
acclimated	non-acclimated	RAL_195	5005	5234	yes	229	229
non-acclimated	acclimated	RAL_195	6986	8565	yes	1579	1579
non-acclimated	non-acclimated	RAL_195	3672	4968	yes	1296	1296
acclimated	acclimated	RAL_195	1327	9498	yes	8171	8171
acclimated	non-acclimated	RAL_195	953	4073	yes	3120	3120
non-acclimated	acclimated	RAL_195	2634	10479	yes	7845	7845
non-acclimated	non-acclimated	RAL_195	10507	10682	yes	175	175
acclimated	acclimated	RAL_195	326	5744	yes	5418	5418
acclimated	non-acclimated	RAL_195	2699	14400	no	11701	NA
non-acclimated	acclimated	RAL_195	11507	11721	yes	214	214
non-acclimated	non-acclimated	RAL_195	14400	14400	no	0	NA
acclimated	acclimated	RAL_195	1219	14400	no	13181	NA
acclimated	non-acclimated	RAL_195	14400	14400	no	0	NA
non-acclimated	acclimated	RAL_195	7813	7813	yes	0	0
non-acclimated	non-acclimated	RAL_195	1431	3966	yes	2535	2535
acclimated	acclimated	RAL_336	543	4524	yes	3981	3981
acclimated	non-acclimated	RAL_336	3979	14400	no	10421	NA
non-acclimated	acclimated	RAL_336	104	1053	yes	949	949
non-acclimated	non-acclimated	RAL_336	14400	14400	no	0	NA
acclimated	acclimated	RAL_336	1011	9380	yes	8369	8369
acclimated	non-acclimated	RAL_336	14400	14400	no	0	NA
non-acclimated	acclimated	RAL_336	458	7837	yes	7379	7379
non-acclimated	non-acclimated	RAL_336	2982	3435	yes	453	453
acclimated	acclimated	RAL_336	3558	5390	yes	1832	1832
acclimated	non-acclimated	RAL_336	2702	9932	yes	7230	7230
non-acclimated	acclimated	RAL_336	856	2018	yes	1162	1162
non-acclimated	non-acclimated	RAL_336	84	397	yes	313	313
acclimated	acclimated	RAL_336	4529	9043	yes	4514	4514
acclimated	non-acclimated	RAL_336	408	14400	no	13992	NA
non-acclimated	acclimated	RAL_336	1824	2297	yes	473	473
non-acclimated	non-acclimated	RAL_336	91	14400	no	14309	NA
acclimated	acclimated	RAL_336	1719	1719	yes	0	0
acclimated	non-acclimated	RAL_336	38	450	yes	412	412
non-acclimated	acclimated	RAL_336	2920	10160	yes	7240	7240
non-acclimated	non-acclimated	RAL_336	564	832	yes	268	268
acclimated	acclimated	RAL_336	2291	14400	no	12109	NA
acclimated	non-acclimated	RAL_336	464	6103	yes	5639	5639
non-acclimated	acclimated	RAL_336	1623	7435	yes	5812	5812
non-acclimated	non-acclimated	RAL_336	9616	9698	yes	82	82
acclimated	acclimated	RAL_336	6281	9181	yes	2900	2900
acclimated	non-acclimated	RAL_336	944	2128	yes	1184	1184
non-acclimated	acclimated	RAL_336	26	14400	no	14374	NA
non-acclimated	non-acclimated	RAL_336	53	12921	yes	12868	12868
acclimated	acclimated	RAL_336	4409	5515	yes	1106	1106
acclimated	non-acclimated	RAL_336	928	1397	yes	469	469
non-acclimated	acclimated	RAL_336	1099	14400	no	13301	NA
non-acclimated	non-acclimated	RAL_336	335	1397	yes	1062	1062
acclimated	acclimated	RAL_352	14400	14400	no	0	NA
acclimated	non-acclimated	RAL_352	1280	13583	yes	12303	12303
non-acclimated	acclimated	RAL_352	661	5226	yes	4565	4565
non-acclimated	non-acclimated	RAL_352	1737	3169	yes	1432	1432
acclimated	acclimated	RAL_352	4233	4951	yes	718	718
acclimated	non-acclimated	RAL_352	440	9493	yes	9053	9053
non-acclimated	acclimated	RAL_352	1066	1458	yes	392	392
non-acclimated	non-acclimated	RAL_352	2964	2964	yes	0	0
acclimated	acclimated	RAL_352	1696	5811	yes	4115	4115
acclimated	non-acclimated	RAL_352	1077	1352	yes	275	275
non-acclimated	acclimated	RAL_352	4408	4435	yes	27	27
non-acclimated	non-acclimated	RAL_352	113	805	yes	692	692
acclimated	acclimated	RAL_352	3061	14400	no	11339	NA
acclimated	non-acclimated	RAL_352	65	12255	yes	12190	12190
non-acclimated	acclimated	RAL_352	14400	14400	no	0	NA
non-acclimated	non-acclimated	RAL_352	137	14400	no	14263	NA
acclimated	acclimated	RAL_352	8681	10628	yes	1947	1947
acclimated	non-acclimated	RAL_352	2530	12587	yes	10057	10057
non-acclimated	acclimated	RAL_352	8544	11526	yes	2982	2982
non-acclimated	non-acclimated	RAL_352	745	745	yes	0	0
acclimated	acclimated	RAL_359	8192	14400	no	6208	NA
acclimated	non-acclimated	RAL_359	636	14400	no	13764	NA
non-acclimated	acclimated	RAL_359	2329	2329	yes	0	0
non-acclimated	non-acclimated	RAL_359	361	14400	no	14039	NA
acclimated	acclimated	RAL_359	9428	14400	no	4972	NA
acclimated	non-acclimated	RAL_359	8770	14400	no	5630	NA
non-acclimated	acclimated	RAL_359	52	13952	yes	13900	13900
non-acclimated	non-acclimated	RAL_359	2413	14400	no	11987	NA
acclimated	acclimated	RAL_359	10430	14400	no	3970	NA
acclimated	non-acclimated	RAL_359	239	5411	yes	5172	5172
non-acclimated	acclimated	RAL_359	490	11862	yes	11372	11372
non-acclimated	non-acclimated	RAL_359	1148	3254	yes	2106	2106
acclimated	acclimated	RAL_359	2024	14400	no	12376	NA
acclimated	non-acclimated	RAL_359	582	14400	no	13818	NA
non-acclimated	acclimated	RAL_359	213	1196	yes	983	983
non-acclimated	non-acclimated	RAL_359	133	440	yes	307	307
acclimated	acclimated	RAL_359	678	14400	no	13722	NA
acclimated	non-acclimated	RAL_359	460	14400	no	13940	NA
non-acclimated	acclimated	RAL_359	3600	14400	no	10800	NA
non-acclimated	non-acclimated	RAL_359	927	2899	yes	1972	1972
acclimated	acclimated	RAL_359	1066	14400	no	13334	NA
acclimated	non-acclimated	RAL_359	278	12648	yes	12370	12370
non-acclimated	acclimated	RAL_359	13226	14400	no	1174	NA
non-acclimated	non-acclimated	RAL_359	288	2201	yes	1913	1913
acclimated	acclimated	RAL_359	116	14400	no	14284	NA
acclimated	non-acclimated	RAL_359	2515	2532	yes	17	17
non-acclimated	acclimated	RAL_359	857	1276	yes	419	419
non-acclimated	non-acclimated	RAL_359	2046	14400	no	12354	NA
acclimated	acclimated	RAL_359	969	14400	no	13431	NA
acclimated	non-acclimated	RAL_359	2654	14198	yes	11544	11544
non-acclimated	acclimated	RAL_359	14400	14400	no	0	NA
non-acclimated	non-acclimated	RAL_359	762	4466	yes	3704	3704
acclimated	acclimated	RAL_361	338	14400	no	14062	NA
acclimated	non-acclimated	RAL_361	89	14400	no	14311	NA
non-acclimated	acclimated	RAL_361	14400	14400	no	0	NA
non-acclimated	non-acclimated	RAL_361	380	380	yes	0	0
acclimated	acclimated	RAL_361	89	308	yes	219	219
acclimated	non-acclimated	RAL_361	89	13756	yes	13667	13667
non-acclimated	acclimated	RAL_361	343	14400	no	14057	NA
non-acclimated	non-acclimated	RAL_361	14400	14400	no	0	NA
acclimated	acclimated	RAL_361	724	14400	no	13676	NA
acclimated	non-acclimated	RAL_361	311	14400	no	14089	NA
non-acclimated	acclimated	RAL_361	4796	14164	yes	9368	9368
non-acclimated	non-acclimated	RAL_361	14400	14400	no	0	NA
acclimated	acclimated	RAL_361	3620	14400	no	10780	NA
acclimated	non-acclimated	RAL_361	14400	14400	no	0	NA
non-acclimated	acclimated	RAL_361	1188	1869	yes	681	681
non-acclimated	non-acclimated	RAL_361	181	13404	yes	13223	13223
acclimated	acclimated	RAL_361	124	14400	no	14276	NA
acclimated	non-acclimated	RAL_361	132	426	yes	294	294
non-acclimated	acclimated	RAL_361	29	14400	no	14371	NA
non-acclimated	non-acclimated	RAL_361	384	14400	no	14016	NA
acclimated	acclimated	RAL_361	792	14400	no	13608	NA
acclimated	non-acclimated	RAL_361	454	14400	no	13946	NA
non-acclimated	acclimated	RAL_361	690	6486	yes	5796	5796
non-acclimated	non-acclimated	RAL_361	129	841	yes	712	712
acclimated	acclimated	RAL_361	13633	14400	no	767	NA
acclimated	non-acclimated	RAL_361	4176	5715	yes	1539	1539
non-acclimated	acclimated	RAL_361	1369	14400	no	13031	NA
acclimated	acclimated	RAL_361	958	14400	no	13442	NA
acclimated	non-acclimated	RAL_361	363	14400	no	14037	NA
non-acclimated	acclimated	RAL_361	14400	14400	no	0	NA
non-acclimated	non-acclimated	RAL_361	5861	5861	yes	0	0
acclimated	acclimated	RAL_367	2685	11017	yes	8332	8332
acclimated	non-acclimated	RAL_367	679	7091	yes	6412	6412
non-acclimated	acclimated	RAL_367	434	434	yes	0	0
non-acclimated	non-acclimated	RAL_367	1547	14400	no	12853	NA
acclimated	acclimated	RAL_367	2064	3513	yes	1449	1449
acclimated	non-acclimated	RAL_367	222	249	yes	27	27
non-acclimated	acclimated	RAL_367	3286	4017	yes	731	731
non-acclimated	non-acclimated	RAL_367	52	66	yes	14	14
acclimated	acclimated	RAL_367	1371	14400	no	13029	NA
acclimated	non-acclimated	RAL_367	13045	14400	no	1355	NA
non-acclimated	acclimated	RAL_367	389	741	yes	352	352
non-acclimated	non-acclimated	RAL_367	324	324	yes	0	0
acclimated	acclimated	RAL_367	641	2815	yes	2174	2174
acclimated	non-acclimated	RAL_367	708	858	yes	150	150
non-acclimated	acclimated	RAL_367	392	392	yes	0	0
non-acclimated	non-acclimated	RAL_367	5969	13169	yes	7200	7200
acclimated	acclimated	RAL_367	6141	14400	no	8259	NA
acclimated	non-acclimated	RAL_367	14400	14400	no	0	NA
non-acclimated	acclimated	RAL_367	594	594	yes	0	0
non-acclimated	non-acclimated	RAL_367	29	14400	no	14371	NA
acclimated	acclimated	RAL_440	6383	14400	no	8017	NA
acclimated	non-acclimated	RAL_440	315	10223	yes	9908	9908
non-acclimated	acclimated	RAL_440	171	3611	yes	3440	3440
non-acclimated	non-acclimated	RAL_440	4842	8778	yes	3936	3936
acclimated	acclimated	RAL_440	1581	14400	no	12819	NA
acclimated	non-acclimated	RAL_440	1526	14400	no	12874	NA
non-acclimated	acclimated	RAL_440	2356	2356	yes	0	0
non-acclimated	non-acclimated	RAL_440	3950	3950	yes	0	0
acclimated	acclimated	RAL_440	14400	14400	no	0	NA
acclimated	non-acclimated	RAL_440	2436	12511	yes	10075	10075
non-acclimated	acclimated	RAL_440	173	1025	yes	852	852
non-acclimated	non-acclimated	RAL_440	6175	6175	yes	0	0
acclimated	acclimated	RAL_440	14400	14400	no	0	NA
acclimated	non-acclimated	RAL_440	14400	14400	no	0	NA
non-acclimated	acclimated	RAL_440	3475	3672	yes	197	197
non-acclimated	non-acclimated	RAL_440	29	91	yes	62	62
acclimated	acclimated	RAL_440	12	14400	no	14388	NA
acclimated	non-acclimated	RAL_440	11488	11505	yes	17	17
non-acclimated	acclimated	RAL_440	12	229	yes	217	217
non-acclimated	non-acclimated	RAL_440	245	245	yes	0	0
acclimated	acclimated	RAL_440	1177	14400	no	13223	NA
acclimated	non-acclimated	RAL_440	84	6649	yes	6565	6565
non-acclimated	acclimated	RAL_440	2540	14400	no	11860	NA
non-acclimated	non-acclimated	RAL_440	475	830	yes	355	355
acclimated	acclimated	RAL_440	13443	14400	no	957	NA
acclimated	non-acclimated	RAL_440	1206	1219	yes	13	13
non-acclimated	acclimated	RAL_440	502	539	yes	37	37
non-acclimated	non-acclimated	RAL_440	487	551	yes	64	64
acclimated	acclimated	RAL_849	870	1771	yes	901	901
acclimated	non-acclimated	RAL_849	1406	14400	no	12994	NA
non-acclimated	acclimated	RAL_849	456	496	yes	40	40
non-acclimated	non-acclimated	RAL_849	14400	14400	no	0	NA
acclimated	acclimated	RAL_849	637	4191	yes	3554	3554
acclimated	non-acclimated	RAL_849	249	557	yes	308	308
non-acclimated	acclimated	RAL_849	578	578	yes	0	0
non-acclimated	non-acclimated	RAL_849	14400	14400	no	0	NA
acclimated	acclimated	RAL_849	198	746	yes	548	548
acclimated	non-acclimated	RAL_849	536	3516	yes	2980	2980
non-acclimated	acclimated	RAL_849	212	1334	yes	1122	1122
non-acclimated	non-acclimated	RAL_849	4010	4010	yes	0	0
acclimated	acclimated	RAL_849	256	377	yes	121	121
acclimated	non-acclimated	RAL_849	1687	1924	yes	237	237
non-acclimated	acclimated	RAL_849	155	538	yes	383	383
non-acclimated	non-acclimated	RAL_849	1163	1292	yes	129	129
acclimated	acclimated	RAL_849	402	14400	no	13998	NA
acclimated	non-acclimated	RAL_849	2155	9025	yes	6870	6870
non-acclimated	acclimated	RAL_849	2559	3192	yes	633	633
non-acclimated	non-acclimated	RAL_849	258	410	yes	152	152
acclimated	acclimated	RAL_849	1638	3500	yes	1862	1862
acclimated	non-acclimated	RAL_849	107	511	yes	404	404
non-acclimated	acclimated	RAL_849	228	700	yes	472	472
non-acclimated	non-acclimated	RAL_849	723	723	yes	0	0
acclimated	acclimated	RAL_849	1622	1643	yes	21	21
acclimated	non-acclimated	RAL_849	1536	2359	yes	823	823
non-acclimated	acclimated	RAL_849	627	5364	yes	4737	4737
non-acclimated	non-acclimated	RAL_849	222	407	yes	185	185
acclimated	acclimated	RAL_406	562	14400	no	13838	NA
acclimated	non-acclimated	RAL_406	396	3572	yes	3176	3176
non-acclimated	acclimated	RAL_406	219	14400	no	14181	NA
non-acclimated	non-acclimated	RAL_406	414	14400	no	13986	NA
acclimated	acclimated	RAL_406	1213	14400	no	13187	NA
acclimated	non-acclimated	RAL_406	5176	14400	no	9224	NA
non-acclimated	acclimated	RAL_406	3027	3086	yes	59	59
non-acclimated	non-acclimated	RAL_406	936	14400	no	13464	NA
acclimated	acclimated	RAL_406	2810	6375	yes	3565	3565
acclimated	non-acclimated	RAL_406	1482	14123	yes	12641	12641
non-acclimated	acclimated	RAL_406	6292	9878	yes	3586	3586
non-acclimated	non-acclimated	RAL_406	57	3073	yes	3016	3016
acclimated	acclimated	RAL_406	911	8083	yes	7172	7172
acclimated	non-acclimated	RAL_406	2214	14400	no	12186	NA
non-acclimated	non-acclimated	RAL_406	635	4691	yes	4056	4056
acclimated	acclimated	RAL_406	168	14400	no	14232	NA
acclimated	non-acclimated	RAL_406	14400	14400	no	0	NA
non-acclimated	acclimated	RAL_406	586	2162	yes	1576	1576
non-acclimated	non-acclimated	RAL_406	2147	4389	yes	2242	2242
acclimated	acclimated	RAL_406	487	5184	yes	4697	4697
acclimated	non-acclimated	RAL_406	649	2573	yes	1924	1924
non-acclimated	acclimated	RAL_406	208	14400	no	14192	NA
non-acclimated	non-acclimated	RAL_406	14400	14400	no	0	NA
acclimated	acclimated	RAL_406	1134	14400	no	13266	NA
acclimated	non-acclimated	RAL_406	878	14400	no	13522	NA
non-acclimated	acclimated	RAL_406	2001	14400	no	12399	NA
non-acclimated	non-acclimated	RAL_406	645	14400	no	13755	NA
acclimated	acclimated	RAL_406	887	14400	no	13513	NA
acclimated	non-acclimated	RAL_406	281	14400	no	14119	NA
non-acclimated	acclimated	RAL_406	1031	10439	yes	9408	9408
non-acclimated	non-acclimated	RAL_406	154	14400	no	14246	NA

## Sheet: IPI Data
Song ID	Recording Length (s)	DGRP Line	Male Treatment	Room Temp (°C)	Mated	Time During Courtship (s)	Temp Adjusted IPI (ms)	adj.ipi
a1	906	RAL_195	acclimated	26.4	no	0	37.4612	NA
a1	906	RAL_195	acclimated	26.4	no	0	30.4612	NA
a1	906	RAL_195	acclimated	26.4	no	0	33.4612	NA
a1	906	RAL_195	acclimated	26.4	no	0	36.4612	NA
a1	906	RAL_195	acclimated	26.4	no	0	29.4612	NA
a1	906	RAL_195	acclimated	26.4	no	24	42.4612	NA
a1	906	RAL_195	acclimated	26.4	no	24	38.4612	NA
a1	906	RAL_195	acclimated	26.4	no	58	29.4612	NA
a1	906	RAL_195	acclimated	26.4	no	58	33.4612	NA
a1	906	RAL_195	acclimated	26.4	no	59	30.4612	NA
a1	906	RAL_195	acclimated	26.4	no	59	34.4612	NA
a1	906	RAL_195	acclimated	26.4	no	59	35.4612	NA
a1	906	RAL_195	acclimated	26.4	no	59	34.4612	NA
a1	906	RAL_195	acclimated	26.4	no	59	37.4612	NA
a1	906	RAL_195	acclimated	26.4	no	204	41.4612	NA
a1	906	RAL_195	acclimated	26.4	no	204	32.4612	NA
a1	906	RAL_195	acclimated	26.4	no	204	36.4612	NA
a1	906	RAL_195	acclimated	26.4	no	256	38.4612	NA
a1	906	RAL_195	acclimated	26.4	no	256	36.4612	NA
a1	906	RAL_195	acclimated	26.4	no	256	37.4612	NA
a1	906	RAL_195	acclimated	26.4	no	256	40.4612	NA
a1	906	RAL_195	acclimated	26.4	no	256	36.4612	NA
a1	906	RAL_195	acclimated	26.4	no	256	30.4612	NA
a1	906	RAL_195	acclimated	26.4	no	256	36.4612	NA
a1	906	RAL_195	acclimated	26.4	no	401	100.461	NA
a1	906	RAL_195	acclimated	26.4	no	401	131.461	NA
a1	906	RAL_195	acclimated	26.4	no	402	91.4612	NA
a1	906	RAL_195	acclimated	26.4	no	402	90.4612	NA
a1	906	RAL_195	acclimated	26.4	no	402	106.461	NA
a1	906	RAL_195	acclimated	26.4	no	470	34.4612	NA
a1	906	RAL_195	acclimated	26.4	no	470	34.4612	NA
a1	906	RAL_195	acclimated	26.4	no	470	34.4612	NA
a1	906	RAL_195	acclimated	26.4	no	470	41.4612	NA
a1	906	RAL_195	acclimated	26.4	no	470	35.4612	NA
a1	906	RAL_195	acclimated	26.4	no	514	91.4612	NA
a1	906	RAL_195	acclimated	26.4	no	514	54.4612	NA
a1	906	RAL_195	acclimated	26.4	no	514	77.4612	NA
a1	906	RAL_195	acclimated	26.4	no	547	37.4612	NA
a1	906	RAL_195	acclimated	26.4	no	547	83.4612	NA
a1	906	RAL_195	acclimated	26.4	no	547	98.4612	NA
a1	906	RAL_195	acclimated	26.4	no	571	69.4612	NA
a1	906	RAL_195	acclimated	26.4	no	571	97.4612	NA
a1	906	RAL_195	acclimated	26.4	no	571	34.4612	NA
a1	906	RAL_195	acclimated	26.4	no	704	34.4612	NA
a1	906	RAL_195	acclimated	26.4	no	704	33.4612	NA
a1	906	RAL_195	acclimated	26.4	no	704	61.4612	NA
a1	906	RAL_195	acclimated	26.4	no	704	35.4612	NA
a1	906	RAL_195	acclimated	26.4	no	750	141.461	NA
a1	906	RAL_195	acclimated	26.4	no	750	157.461	NA
a1	906	RAL_195	acclimated	26.4	no	750	145.461	NA
a1	906	RAL_195	acclimated	26.4	no	769	32.4612	NA
a1	906	RAL_195	acclimated	26.4	no	769	35.4612	NA
a1	906	RAL_195	acclimated	26.4	no	769	33.4612	NA
a1	906	RAL_195	acclimated	26.4	no	769	42.4612	NA
a1	906	RAL_195	acclimated	26.4	no	848	60.4612	NA
a1	906	RAL_195	acclimated	26.4	no	848	32.4612	NA
a1	906	RAL_195	acclimated	26.4	no	848	33.4612	NA
a1	906	RAL_195	acclimated	26.4	no	848	37.4612	NA
a1	906	RAL_195	acclimated	26.4	no	848	34.4612	NA
a10	75	RAL_362	acclimated	24.8	yes	0	30.7913	30.7913
a10	75	RAL_362	acclimated	24.8	yes	0	26.7913	26.7913
a10	75	RAL_362	acclimated	24.8	yes	2	31.7913	31.7913
a10	75	RAL_362	acclimated	24.8	yes	2	30.7913	30.7913
a10	75	RAL_362	acclimated	24.8	yes	2	28.7913	28.7913
a10	75	RAL_362	acclimated	24.8	yes	2	31.7913	31.7913
a10	75	RAL_362	acclimated	24.8	yes	2	29.7913	29.7913
a10	75	RAL_362	acclimated	24.8	yes	2	30.7913	30.7913
a10	75	RAL_362	acclimated	24.8	yes	2	31.7913	31.7913
a10	75	RAL_362	acclimated	24.8	yes	2	35.7913	35.7913
a10	75	RAL_362	acclimated	24.8	yes	2	33.7913	33.7913
a10	75	RAL_362	acclimated	24.8	yes	6	39.7913	39.7913
a10	75	RAL_362	acclimated	24.8	yes	6	33.7913	33.7913
a10	75	RAL_362	acclimated	24.8	yes	6	36.7913	36.7913
a10	75	RAL_362	acclimated	24.8	yes	12	23.7913	23.7913
a10	75	RAL_362	acclimated	24.8	yes	12	21.7913	21.7913
a10	75	RAL_362	acclimated	24.8	yes	12	28.7913	28.7913
a10	75	RAL_362	acclimated	24.8	yes	12	27.7913	27.7913
a10	75	RAL_362	acclimated	24.8	yes	12	29.7913	29.7913
a10	75	RAL_362	acclimated	24.8	yes	12	29.7913	29.7913
a10	75	RAL_362	acclimated	24.8	yes	12	33.7913	33.7913
a10	75	RAL_362	acclimated	24.8	yes	12	33.7913	33.7913
a10	75	RAL_362	acclimated	24.8	yes	12	33.7913	33.7913
a10	75	RAL_362	acclimated	24.8	yes	12	31.7913	31.7913
a10	75	RAL_362	acclimated	24.8	yes	12	34.7913	34.7913
a10	75	RAL_362	acclimated	24.8	yes	12	33.7913	33.7913
a10	75	RAL_362	acclimated	24.8	yes	12	35.7913	35.7913
a10	75	RAL_362	acclimated	24.8	yes	12	33.7913	33.7913
a10	75	RAL_362	acclimated	24.8	yes	12	34.7913	34.7913
a10	75	RAL_362	acclimated	24.8	yes	12	35.7913	35.7913
a10	75	RAL_362	acclimated	24.8	yes	12	39.7913	39.7913
a10	75	RAL_362	acclimated	24.8	yes	12	37.7913	37.7913
a10	75	RAL_362	acclimated	24.8	yes	12	29.7913	29.7913
a10	75	RAL_362	acclimated	24.8	yes	12	34.7913	34.7913
a10	75	RAL_362	acclimated	24.8	yes	18	31.7913	31.7913
a10	75	RAL_362	acclimated	24.8	yes	18	34.7913	34.7913
a10	75	RAL_362	acclimated	24.8	yes	18	37.7913	37.7913
a10	75	RAL_362	acclimated	24.8	yes	18	31.7913	31.7913
a10	75	RAL_362	acclimated	24.8	yes	18	27.7913	27.7913
a10	75	RAL_362	acclimated	24.8	yes	18	31.7913	31.7913
a10	75	RAL_362	acclimated	24.8	yes	18	35.7913	35.7913
a10	75	RAL_362	acclimated	24.8	yes	18	36.7913	36.7913
a10	75	RAL_362	acclimated	24.8	yes	18	34.7913	34.7913
a10	75	RAL_362	acclimated	24.8	yes	18	30.7913	30.7913
a10	75	RAL_362	acclimated	24.8	yes	18	39.7913	39.7913
a10	75	RAL_362	acclimated	24.8	yes	18	34.7913	34.7913
a10	75	RAL_362	acclimated	24.8	yes	18	36.7913	36.7913
a10	75	RAL_362	acclimated	24.8	yes	18	31.7913	31.7913
a10	75	RAL_362	acclimated	24.8	yes	18	31.7913	31.7913
a10	75	RAL_362	acclimated	24.8	yes	18	37.7913	37.7913
a10	75	RAL_362	acclimated	24.8	yes	34	36.7913	36.7913
a10	75	RAL_362	acclimated	24.8	yes	34	29.7913	29.7913
a10	75	RAL_362	acclimated	24.8	yes	34	34.7913	34.7913
a10	75	RAL_362	acclimated	24.8	yes	34	33.7913	33.7913
a10	75	RAL_362	acclimated	24.8	yes	34	31.7913	31.7913
a10	75	RAL_362	acclimated	24.8	yes	34	30.7913	30.7913
a10	75	RAL_362	acclimated	24.8	yes	34	33.7913	33.7913
a10	75	RAL_362	acclimated	24.8	yes	34	30.7913	30.7913
a10	75	RAL_362	acclimated	24.8	yes	34	33.7913	33.7913
a10	75	RAL_362	acclimated	24.8	yes	34	34.7913	34.7913
a10	75	RAL_362	acclimated	24.8	yes	40	24.7913	24.7913
a10	75	RAL_362	acclimated	24.8	yes	40	28.7913	28.7913
a10	75	RAL_362	acclimated	24.8	yes	40	30.7913	30.7913
a10	75	RAL_362	acclimated	24.8	yes	40	34.7913	34.7913
a10	75	RAL_362	acclimated	24.8	yes	40	36.7913	36.7913
a100	924	RAL_362	acclimated	26.4	no	0	37.4612	37.4612
a100	924	RAL_362	acclimated	26.4	no	0	31.4612	31.4612
a100	924	RAL_362	acclimated	26.4	no	0	38.4612	38.4612
a100	924	RAL_362	acclimated	26.4	no	0	32.4612	32.4612
a100	924	RAL_362	acclimated	26.4	no	0	36.4612	36.4612
a100	924	RAL_362	acclimated	26.4	no	9	31.4612	31.4612
a100	924	RAL_362	acclimated	26.4	no	9	34.4612	34.4612
a100	924	RAL_362	acclimated	26.4	no	9	31.4612	31.4612
a100	924	RAL_362	acclimated	26.4	no	9	31.4612	31.4612
a100	924	RAL_362	acclimated	26.4	no	9	34.4612	34.4612
a100	924	RAL_362	acclimated	26.4	no	9	32.4612	32.4612
a100	924	RAL_362	acclimated	26.4	no	9	34.4612	34.4612
a100	924	RAL_362	acclimated	26.4	no	9	34.4612	34.4612
a100	924	RAL_362	acclimated	26.4	no	9	33.4612	33.4612
a100	924	RAL_362	acclimated	26.4	no	9	32.4612	32.4612
a100	924	RAL_362	acclimated	26.4	no	9	32.4612	32.4612
a100	924	RAL_362	acclimated	26.4	no	9	32.4612	32.4612
a100	924	RAL_362	acclimated	26.4	no	9	34.4612	34.4612
a100	924	RAL_362	acclimated	26.4	no	9	37.4612	37.4612
a100	924	RAL_362	acclimated	26.4	no	9	39.4612	39.4612
a100	924	RAL_362	acclimated	26.4	no	11	34.4612	34.4612
a100	924	RAL_362	acclimated	26.4	no	11	32.4612	32.4612
a100	924	RAL_362	acclimated	26.4	no	11	30.4612	30.4612
a100	924	RAL_362	acclimated	26.4	no	11	34.4612	34.4612
a100	924	RAL_362	acclimated	26.4	no	11	34.4612	34.4612
a100	924	RAL_362	acclimated	26.4	no	11	35.4612	35.4612
a100	924	RAL_362	acclimated	26.4	no	11	33.4612	33.4612
a100	924	RAL_362	acclimated	26.4	no	11	34.4612	34.4612
a100	924	RAL_362	acclimated	26.4	no	20	32.4612	32.4612
a100	924	RAL_362	acclimated	26.4	no	20	34.4612	34.4612
a100	924	RAL_362	acclimated	26.4	no	20	34.4612	34.4612
a100	924	RAL_362	acclimated	26.4	no	20	31.4612	31.4612
a100	924	RAL_362	acclimated	26.4	no	20	35.4612	35.4612
a100	924	RAL_362	acclimated	26.4	no	20	41.4612	41.4612
a100	924	RAL_362	acclimated	26.4	no	20	34.4612	34.4612
a100	924	RAL_362	acclimated	26.4	no	20	41.4612	41.4612
a100	924	RAL_362	acclimated	26.4	no	20	45.4612	45.4612
a100	924	RAL_362	acclimated	26.4	no	132	37.4612	37.4612
a100	924	RAL_362	acclimated	26.4	no	132	49.4612	49.4612
a100	924	RAL_362	acclimated	26.4	no	132	52.4612	52.4612
a100	924	RAL_362	acclimated	26.4	no	137	34.4612	34.4612
a100	924	RAL_362	acclimated	26.4	no	137	29.4612	29.4612
a100	924	RAL_362	acclimated	26.4	no	137	30.4612	30.4612
a100	924	RAL_362	acclimated	26.4	no	137	34.4612	34.4612
a100	924	RAL_362	acclimated	26.4	no	137	33.4612	33.4612
a100	924	RAL_362	acclimated	26.4	no	137	33.4612	33.4612
a100	924	RAL_362	acclimated	26.4	no	155	31.4612	31.4612
a100	924	RAL_362	acclimated	26.4	no	155	29.4612	29.4612
a100	924	RAL_362	acclimated	26.4	no	155	28.4612	28.4612
a100	924	RAL_362	acclimated	26.4	no	155	30.4612	30.4612
a100	924	RAL_362	acclimated	26.4	no	155	29.4612	29.4612
a100	924	RAL_362	acclimated	26.4	no	155	31.4612	31.4612
a100	924	RAL_362	acclimated	26.4	no	155	33.4612	33.4612
a100	924	RAL_362	acclimated	26.4	no	155	43.4612	43.4612
a100	924	RAL_362	acclimated	26.4	no	155	45.4612	45.4612
a100	924	RAL_362	acclimated	26.4	no	155	41.4612	41.4612
a100	924	RAL_362	acclimated	26.4	no	267	27.4612	NA
a100	924	RAL_362	acclimated	26.4	no	267	27.4612	NA
a100	924	RAL_362	acclimated	26.4	no	267	31.4612	NA
a100	924	RAL_362	acclimated	26.4	no	267	33.4612	NA
a100	924	RAL_362	acclimated	26.4	no	267	34.4612	NA
a100	924	RAL_362	acclimated	26.4	no	267	44.4612	NA
a100	924	RAL_362	acclimated	26.4	no	267	46.4612	NA
a100	924	RAL_362	acclimated	26.4	no	310	66.4612	66.4612
a100	924	RAL_362	acclimated	26.4	no	310	57.4612	57.4612
a100	924	RAL_362	acclimated	26.4	no	328	37.4612	37.4612
a100	924	RAL_362	acclimated	26.4	no	328	35.4612	35.4612
a100	924	RAL_362	acclimated	26.4	no	328	35.4612	35.4612
a100	924	RAL_362	acclimated	26.4	no	328	36.4612	36.4612
a100	924	RAL_362	acclimated	26.4	no	328	36.4612	36.4612
a100	924	RAL_362	acclimated	26.4	no	328	35.4612	35.4612
a100	924	RAL_362	acclimated	26.4	no	328	43.4612	43.4612
a100	924	RAL_362	acclimated	26.4	no	334	31.4612	31.4612
a100	924	RAL_362	acclimated	26.4	no	334	35.4612	35.4612
a100	924	RAL_362	acclimated	26.4	no	334	34.4612	34.4612
a100	924	RAL_362	acclimated	26.4	no	351	37.4612	37.4612
a100	924	RAL_362	acclimated	26.4	no	351	39.4612	39.4612
a100	924	RAL_362	acclimated	26.4	no	351	43.4612	43.4612
a100	924	RAL_362	acclimated	26.4	no	380	30.4612	NA
a100	924	RAL_362	acclimated	26.4	no	380	27.4612	NA
a100	924	RAL_362	acclimated	26.4	no	380	27.4612	NA
a100	924	RAL_362	acclimated	26.4	no	380	30.4612	NA
a100	924	RAL_362	acclimated	26.4	no	380	40.4612	NA
a100	924	RAL_362	acclimated	26.4	no	426	40.4612	NA
a100	924	RAL_362	acclimated	26.4	no	426	33.4612	NA
a100	924	RAL_362	acclimated	26.4	no	426	33.4612	NA
a100	924	RAL_362	acclimated	26.4	no	426	31.4612	NA
a100	924	RAL_362	acclimated	26.4	no	498	26.4612	26.4612
a100	924	RAL_362	acclimated	26.4	no	498	26.4612	26.4612
a100	924	RAL_362	acclimated	26.4	no	498	28.4612	28.4612
a100	924	RAL_362	acclimated	26.4	no	498	31.4612	31.4612
a100	924	RAL_362	acclimated	26.4	no	498	47.4612	47.4612
a100	924	RAL_362	acclimated	26.4	no	498	43.4612	43.4612
a100	924	RAL_362	acclimated	26.4	no	498	36.4612	36.4612
a100	924	RAL_362	acclimated	26.4	no	498	43.4612	43.4612
a100	924	RAL_362	acclimated	26.4	no	498	34.4612	34.4612
a100	924	RAL_362	acclimated	26.4	no	539	25.4612	25.4612
a100	924	RAL_362	acclimated	26.4	no	539	29.4612	29.4612
a100	924	RAL_362	acclimated	26.4	no	539	33.4612	33.4612
a100	924	RAL_362	acclimated	26.4	no	539	33.4612	33.4612
a100	924	RAL_362	acclimated	26.4	no	539	36.4612	36.4612
a100	924	RAL_362	acclimated	26.4	no	539	37.4612	37.4612
a100	924	RAL_362	acclimated	26.4	no	539	35.4612	35.4612
a100	924	RAL_362	acclimated	26.4	no	539	48.4612	48.4612
a100	924	RAL_362	acclimated	26.4	no	549	31.4612	31.4612
a100	924	RAL_362	acclimated	26.4	no	549	33.4612	33.4612
a100	924	RAL_362	acclimated	26.4	no	549	30.4612	30.4612
a100	924	RAL_362	acclimated	26.4	no	549	33.4612	33.4612
a100	924	RAL_362	acclimated	26.4	no	549	34.4612	34.4612
a100	924	RAL_362	acclimated	26.4	no	549	34.4612	34.4612
a100	924	RAL_362	acclimated	26.4	no	549	34.4612	34.4612
a100	924	RAL_362	acclimated	26.4	no	557	35.4612	35.4612
a100	924	RAL_362	acclimated	26.4	no	557	34.4612	34.4612
a100	924	RAL_362	acclimated	26.4	no	557	35.4612	35.4612
a100	924	RAL_362	acclimated	26.4	no	557	31.4612	31.4612
a100	924	RAL_362	acclimated	26.4	no	557	34.4612	34.4612
a100	924	RAL_362	acclimated	26.4	no	557	34.4612	34.4612
a100	924	RAL_362	acclimated	26.4	no	557	34.4612	34.4612
a100	924	RAL_362	acclimated	26.4	no	579	52.4612	52.4612
a100	924	RAL_362	acclimated	26.4	no	579	32.4612	32.4612
a100	924	RAL_362	acclimated	26.4	no	579	36.4612	36.4612
a100	924	RAL_362	acclimated	26.4	no	579	32.4612	32.4612
a100	924	RAL_362	acclimated	26.4	no	579	33.4612	33.4612
a100	924	RAL_362	acclimated	26.4	no	579	34.4612	34.4612
a100	924	RAL_362	acclimated	26.4	no	579	34.4612	34.4612
a100	924	RAL_362	acclimated	26.4	no	579	33.4612	33.4612
a100	924	RAL_362	acclimated	26.4	no	579	36.4612	36.4612
a100	924	RAL_362	acclimated	26.4	no	579	34.4612	34.4612
a100	924	RAL_362	acclimated	26.4	no	579	30.4612	30.4612
a100	924	RAL_362	acclimated	26.4	no	579	32.4612	32.4612
a100	924	RAL_362	acclimated	26.4	no	579	30.4612	30.4612
a100	924	RAL_362	acclimated	26.4	no	579	30.4612	30.4612
a100	924	RAL_362	acclimated	26.4	no	579	33.4612	33.4612
a100	924	RAL_362	acclimated	26.4	no	579	31.4612	31.4612
a100	924	RAL_362	acclimated	26.4	no	579	33.4612	33.4612
a100	924	RAL_362	acclimated	26.4	no	579	31.4612	31.4612
a100	924	RAL_362	acclimated	26.4	no	579	34.4612	34.4612
a100	924	RAL_362	acclimated	26.4	no	579	33.4612	33.4612
a100	924	RAL_362	acclimated	26.4	no	579	33.4612	33.4612
a100	924	RAL_362	acclimated	26.4	no	579	31.4612	31.4612
a100	924	RAL_362	acclimated	26.4	no	579	34.4612	34.4612
a100	924	RAL_362	acclimated	26.4	no	579	41.4612	41.4612
a100	924	RAL_362	acclimated	26.4	no	581	27.4612	27.4612
a100	924	RAL_362	acclimated	26.4	no	581	28.4612	28.4612
a100	924	RAL_362	acclimated	26.4	no	581	29.4612	29.4612
a100	924	RAL_362	acclimated	26.4	no	581	29.4612	29.4612
a100	924	RAL_362	acclimated	26.4	no	581	31.4612	31.4612
a100	924	RAL_362	acclimated	26.4	no	581	36.4612	36.4612
a100	924	RAL_362	acclimated	26.4	no	581	33.4612	33.4612
a100	924	RAL_362	acclimated	26.4	no	581	33.4612	33.4612
a100	924	RAL_362	acclimated	26.4	no	581	32.4612	32.4612
a100	924	RAL_362	acclimated	26.4	no	581	35.4612	35.4612
a100	924	RAL_362	acclimated	26.4	no	582	35.4612	35.4612
a100	924	RAL_362	acclimated	26.4	no	582	39.4612	39.4612
a100	924	RAL_362	acclimated	26.4	no	586	37.4612	37.4612
a100	924	RAL_362	acclimated	26.4	no	586	34.4612	34.4612
a100	924	RAL_362	acclimated	26.4	no	586	34.4612	34.4612
a100	924	RAL_362	acclimated	26.4	no	586	35.4612	35.4612
a100	924	RAL_362	acclimated	26.4	no	586	37.4612	37.4612
a100	924	RAL_362	acclimated	26.4	no	586	51.4612	51.4612
a100	924	RAL_362	acclimated	26.4	no	586	37.4612	37.4612
a100	924	RAL_362	acclimated	26.4	no	602	37.4612	37.4612
a100	924	RAL_362	acclimated	26.4	no	602	34.4612	34.4612
a100	924	RAL_362	acclimated	26.4	no	603	43.4612	43.4612
a100	924	RAL_362	acclimated	26.4	no	603	38.4612	38.4612
a100	924	RAL_362	acclimated	26.4	no	603	42.4612	42.4612
a100	924	RAL_362	acclimated	26.4	no	603	34.4612	34.4612
a100	924	RAL_362	acclimated	26.4	no	612	31.4612	31.4612
a100	924	RAL_362	acclimated	26.4	no	612	36.4612	36.4612
a100	924	RAL_362	acclimated	26.4	no	612	36.4612	36.4612
a100	924	RAL_362	acclimated	26.4	no	612	33.4612	33.4612
a100	924	RAL_362	acclimated	26.4	no	612	38.4612	38.4612
a100	924	RAL_362	acclimated	26.4	no	612	35.4612	35.4612
a100	924	RAL_362	acclimated	26.4	no	612	33.4612	33.4612
a100	924	RAL_362	acclimated	26.4	no	612	34.4612	34.4612
a100	924	RAL_362	acclimated	26.4	no	612	37.4612	37.4612
a100	924	RAL_362	acclimated	26.4	no	612	38.4612	38.4612
a100	924	RAL_362	acclimated	26.4	no	612	47.4612	47.4612
a100	924	RAL_362	acclimated	26.4	no	614	32.4612	32.4612
a100	924	RAL_362	acclimated	26.4	no	614	32.4612	32.4612
a100	924	RAL_362	acclimated	26.4	no	614	32.4612	32.4612
a100	924	RAL_362	acclimated	26.4	no	622	32.4612	32.4612
a100	924	RAL_362	acclimated	26.4	no	622	32.4612	32.4612
a100	924	RAL_362	acclimated	26.4	no	622	30.4612	30.4612
a100	924	RAL_362	acclimated	26.4	no	622	32.4612	32.4612
a100	924	RAL_362	acclimated	26.4	no	622	37.4612	37.4612
a100	924	RAL_362	acclimated	26.4	no	622	33.4612	33.4612
a100	924	RAL_362	acclimated	26.4	no	622	39.4612	39.4612
a100	924	RAL_362	acclimated	26.4	no	622	35.4612	35.4612
a100	924	RAL_362	acclimated	26.4	no	622	39.4612	39.4612
a100	924	RAL_362	acclimated	26.4	no	622	41.4612	41.4612
a100	924	RAL_362	acclimated	26.4	no	622	35.4612	35.4612
a100	924	RAL_362	acclimated	26.4	no	622	44.4612	44.4612
a100	924	RAL_362	acclimated	26.4	no	622	41.4612	41.4612
a100	924	RAL_362	acclimated	26.4	no	622	38.4612	38.4612
a100	924	RAL_362	acclimated	26.4	no	622	40.4612	40.4612
a100	924	RAL_362	acclimated	26.4	no	622	40.4612	40.4612
a100	924	RAL_362	acclimated	26.4	no	622	39.4612	39.4612
a100	924	RAL_362	acclimated	26.4	no	623	43.4612	43.4612
a100	924	RAL_362	acclimated	26.4	no	623	35.4612	35.4612
a100	924	RAL_362	acclimated	26.4	no	623	35.4612	35.4612
a100	924	RAL_362	acclimated	26.4	no	623	35.4612	35.4612
a100	924	RAL_362	acclimated	26.4	no	623	37.4612	37.4612
a100	924	RAL_362	acclimated	26.4	no	623	37.4612	37.4612
a100	924	RAL_362	acclimated	26.4	no	624	28.4612	28.4612
a100	924	RAL_362	acclimated	26.4	no	624	32.4612	32.4612
a100	924	RAL_362	acclimated	26.4	no	624	34.4612	34.4612
a100	924	RAL_362	acclimated	26.4	no	624	34.4612	34.4612
a100	924	RAL_362	acclimated	26.4	no	624	31.4612	31.4612
a100	924	RAL_362	acclimated	26.4	no	624	32.4612	32.4612
a100	924	RAL_362	acclimated	26.4	no	624	33.4612	33.4612
a100	924	RAL_362	acclimated	26.4	no	624	32.4612	32.4612
a100	924	RAL_362	acclimated	26.4	no	624	33.4612	33.4612
a100	924	RAL_362	acclimated	26.4	no	624	35.4612	35.4612
a100	924	RAL_362	acclimated	26.4	no	624	37.4612	37.4612
a100	924	RAL_362	acclimated	26.4	no	624	33.4612	33.4612
a100	924	RAL_362	acclimated	26.4	no	624	36.4612	36.4612
a100	924	RAL_362	acclimated	26.4	no	624	38.4612	38.4612
a100	924	RAL_362	acclimated	26.4	no	624	37.4612	37.4612
a100	924	RAL_362	acclimated	26.4	no	624	37.4612	37.4612
a100	924	RAL_362	acclimated	26.4	no	624	36.4612	36.4612
a100	924	RAL_362	acclimated	26.4	no	624	34.4612	34.4612
a100	924	RAL_362	acclimated	26.4	no	624	34.4612	34.4612
a100	924	RAL_362	acclimated	26.4	no	624	36.4612	36.4612
a100	924	RAL_362	acclimated	26.4	no	624	34.4612	34.4612
a100	924	RAL_362	acclimated	26.4	no	624	35.4612	35.4612
a100	924	RAL_362	acclimated	26.4	no	624	40.4612	40.4612
a100	924	RAL_362	acclimated	26.4	no	624	36.4612	36.4612
a100	924	RAL_362	acclimated	26.4	no	633	52.4612	52.4612
a100	924	RAL_362	acclimated	26.4	no	633	54.4612	54.4612
a100	924	RAL_362	acclimated	26.4	no	634	30.4612	30.4612
a100	924	RAL_362	acclimated	26.4	no	634	34.4612	34.4612
a100	924	RAL_362	acclimated	26.4	no	634	38.4612	38.4612
a100	924	RAL_362	acclimated	26.4	no	634	34.4612	34.4612
a100	924	RAL_362	acclimated	26.4	no	634	39.4612	39.4612
a100	924	RAL_362	acclimated	26.4	no	634	40.4612	40.4612
a100	924	RAL_362	acclimated	26.4	no	634	32.4612	32.4612
a100	924	RAL_362	acclimated	26.4	no	634	34.4612	34.4612
a100	924	RAL_362	acclimated	26.4	no	634	36.4612	36.4612
a100	924	RAL_362	acclimated	26.4	no	634	34.4612	34.4612
a100	924	RAL_362	acclimated	26.4	no	634	35.4612	35.4612
a100	924	RAL_362	acclimated	26.4	no	634	34.4612	34.4612
a100	924	RAL_362	acclimated	26.4	no	634	33.4612	33.4612
a100	924	RAL_362	acclimated	26.4	no	634	34.4612	34.4612
a100	924	RAL_362	acclimated	26.4	no	634	35.4612	35.4612
a100	924	RAL_362	acclimated	26.4	no	634	33.4612	33.4612
a100	924	RAL_362	acclimated	26.4	no	634	34.4612	34.4612
a100	924	RAL_362	acclimated	26.4	no	634	31.4612	31.4612
a100	924	RAL_362	acclimated	26.4	no	634	32.4612	32.4612
a100	924	RAL_362	acclimated	26.4	no	634	63.4612	63.4612
a100	924	RAL_362	acclimated	26.4	no	634	33.4612	33.4612
a100	924	RAL_362	acclimated	26.4	no	634	34.4612	34.4612
a100	924	RAL_362	acclimated	26.4	no	634	32.4612	32.4612
a100	924	RAL_362	acclimated	26.4	no	634	32.4612	32.4612
a100	924	RAL_362	acclimated	26.4	no	634	34.4612	34.4612
a100	924	RAL_362	acclimated	26.4	no	634	41.4612	41.4612
a100	924	RAL_362	acclimated	26.4	no	634	41.4612	41.4612
a100	924	RAL_362	acclimated	26.4	no	634	39.4612	39.4612
a100	924	RAL_362	acclimated	26.4	no	634	43.4612	43.4612
a100	924	RAL_362	acclimated	26.4	no	636	34.4612	34.4612
a100	924	RAL_362	acclimated	26.4	no	636	33.4612	33.4612
a100	924	RAL_362	acclimated	26.4	no	636	31.4612	31.4612
a100	924	RAL_362	acclimated	26.4	no	636	32.4612	32.4612
a100	924	RAL_362	acclimated	26.4	no	636	36.4612	36.4612
a100	924	RAL_362	acclimated	26.4	no	676	31.4612	31.4612
a100	924	RAL_362	acclimated	26.4	no	676	35.4612	35.4612
a100	924	RAL_362	acclimated	26.4	no	676	35.4612	35.4612
a100	924	RAL_362	acclimated	26.4	no	676	33.4612	33.4612
a100	924	RAL_362	acclimated	26.4	no	676	41.4612	41.4612
a100	924	RAL_362	acclimated	26.4	no	678	43.4612	43.4612
a100	924	RAL_362	acclimated	26.4	no	678	34.4612	34.4612
a100	924	RAL_362	acclimated	26.4	no	678	35.4612	35.4612
a100	924	RAL_362	acclimated	26.4	no	678	33.4612	33.4612
a100	924	RAL_362	acclimated	26.4	no	678	43.4612	43.4612
a100	924	RAL_362	acclimated	26.4	no	691	34.4612	34.4612
a100	924	RAL_362	acclimated	26.4	no	691	31.4612	31.4612
a100	924	RAL_362	acclimated	26.4	no	691	33.4612	33.4612
a100	924	RAL_362	acclimated	26.4	no	691	32.4612	32.4612
a100	924	RAL_362	acclimated	26.4	no	691	34.4612	34.4612
a100	924	RAL_362	acclimated	26.4	no	691	33.4612	33.4612
a100	924	RAL_362	acclimated	26.4	no	691	33.4612	33.4612
a100	924	RAL_362	acclimated	26.4	no	695	30.4612	30.4612
a100	924	RAL_362	acclimated	26.4	no	695	32.4612	32.4612
a100	924	RAL_362	acclimated	26.4	no	695	34.4612	34.4612
a100	924	RAL_362	acclimated	26.4	no	695	35.4612	35.4612
a100	924	RAL_362	acclimated	26.4	no	695	32.4612	32.4612
a100	924	RAL_362	acclimated	26.4	no	695	60.4612	60.4612
a100	924	RAL_362	acclimated	26.4	no	695	60.4612	60.4612
a100	924	RAL_362	acclimated	26.4	no	696	34.4612	34.4612
a100	924	RAL_362	acclimated	26.4	no	696	33.4612	33.4612
a100	924	RAL_362	acclimated	26.4	no	696	33.4612	33.4612
a100	924	RAL_362	acclimated	26.4	no	696	31.4612	31.4612
a100	924	RAL_362	acclimated	26.4	no	696	34.4612	34.4612
a100	924	RAL_362	acclimated	26.4	no	696	31.4612	31.4612
a100	924	RAL_362	acclimated	26.4	no	696	33.4612	33.4612
a100	924	RAL_362	acclimated	26.4	no	696	34.4612	34.4612
a100	924	RAL_362	acclimated	26.4	no	696	36.4612	36.4612
a100	924	RAL_362	acclimated	26.4	no	707	29.4612	29.4612
a100	924	RAL_362	acclimated	26.4	no	707	33.4612	33.4612
a100	924	RAL_362	acclimated	26.4	no	707	30.4612	30.4612
a100	924	RAL_362	acclimated	26.4	no	707	30.4612	30.4612
a100	924	RAL_362	acclimated	26.4	no	707	33.4612	33.4612
a100	924	RAL_362	acclimated	26.4	no	707	32.4612	32.4612
a100	924	RAL_362	acclimated	26.4	no	707	35.4612	35.4612
a100	924	RAL_362	acclimated	26.4	no	707	41.4612	41.4612
a100	924	RAL_362	acclimated	26.4	no	707	33.4612	33.4612
a100	924	RAL_362	acclimated	26.4	no	707	33.4612	33.4612
a100	924	RAL_362	acclimated	26.4	no	707	35.4612	35.4612
a100	924	RAL_362	acclimated	26.4	no	707	33.4612	33.4612
a100	924	RAL_362	acclimated	26.4	no	707	32.4612	32.4612
a100	924	RAL_362	acclimated	26.4	no	707	35.4612	35.4612
a100	924	RAL_362	acclimated	26.4	no	753	33.4612	NA
a100	924	RAL_362	acclimated	26.4	no	753	33.4612	NA
a100	924	RAL_362	acclimated	26.4	no	753	33.4612	NA
a100	924	RAL_362	acclimated	26.4	no	753	43.4612	NA
a100	924	RAL_362	acclimated	26.4	no	753	46.4612	NA
a100	924	RAL_362	acclimated	26.4	no	753	40.4612	NA
a100	924	RAL_362	acclimated	26.4	no	753	35.4612	NA
a100	924	RAL_362	acclimated	26.4	no	753	42.4612	NA
a100	924	RAL_362	acclimated	26.4	no	753	45.4612	NA
a100	924	RAL_362	acclimated	26.4	no	753	35.4612	NA
a100	924	RAL_362	acclimated	26.4	no	753	31.4612	NA
a100	924	RAL_362	acclimated	26.4	no	753	36.4612	NA
a100	924	RAL_362	acclimated	26.4	no	753	33.4612	NA
a100	924	RAL_362	acclimated	26.4	no	805	37.4612	37.4612
a100	924	RAL_362	acclimated	26.4	no	805	31.4612	31.4612
a100	924	RAL_362	acclimated	26.4	no	805	28.4612	28.4612
a100	924	RAL_362	acclimated	26.4	no	805	33.4612	33.4612
a100	924	RAL_362	acclimated	26.4	no	805	41.4612	41.4612
a100	924	RAL_362	acclimated	26.4	no	805	34.4612	34.4612
a100	924	RAL_362	acclimated	26.4	no	805	31.4612	31.4612
a100	924	RAL_362	acclimated	26.4	no	805	31.4612	31.4612
a100	924	RAL_362	acclimated	26.4	no	805	34.4612	34.4612
a100	924	RAL_362	acclimated	26.4	no	805	35.4612	35.4612
a100	924	RAL_362	acclimated	26.4	no	806	38.4612	38.4612
a100	924	RAL_362	acclimated	26.4	no	806	34.4612	34.4612
a100	924	RAL_362	acclimated	26.4	no	806	41.4612	41.4612
a100	924	RAL_362	acclimated	26.4	no	806	36.4612	36.4612
a100	924	RAL_362	acclimated	26.4	no	806	32.4612	32.4612
a100	924	RAL_362	acclimated	26.4	no	806	36.4612	36.4612
a100	924	RAL_362	acclimated	26.4	no	806	42.4612	42.4612
a100	924	RAL_362	acclimated	26.4	no	813	32.4612	32.4612
a100	924	RAL_362	acclimated	26.4	no	813	35.4612	35.4612
a100	924	RAL_362	acclimated	26.4	no	813	32.4612	32.4612
a100	924	RAL_362	acclimated	26.4	no	813	37.4612	37.4612
a100	924	RAL_362	acclimated	26.4	no	813	35.4612	35.4612
a100	924	RAL_362	acclimated	26.4	no	813	37.4612	37.4612
a100	924	RAL_362	acclimated	26.4	no	813	34.4612	34.4612
a100	924	RAL_362	acclimated	26.4	no	813	31.4612	31.4612
a100	924	RAL_362	acclimated	26.4	no	813	31.4612	31.4612
a100	924	RAL_362	acclimated	26.4	no	813	32.4612	32.4612
a100	924	RAL_362	acclimated	26.4	no	822	30.4612	30.4612
a100	924	RAL_362	acclimated	26.4	no	822	28.4612	28.4612
a100	924	RAL_362	acclimated	26.4	no	822	30.4612	30.4612
a100	924	RAL_362	acclimated	26.4	no	822	31.4612	31.4612
a100	924	RAL_362	acclimated	26.4	no	822	31.4612	31.4612
a100	924	RAL_362	acclimated	26.4	no	822	32.4612	32.4612
a100	924	RAL_362	acclimated	26.4	no	822	34.4612	34.4612
a100	924	RAL_362	acclimated	26.4	no	822	32.4612	32.4612
a100	924	RAL_362	acclimated	26.4	no	822	35.4612	35.4612
a100	924	RAL_362	acclimated	26.4	no	822	34.4612	34.4612
a100	924	RAL_362	acclimated	26.4	no	822	35.4612	35.4612
a100	924	RAL_362	acclimated	26.4	no	822	38.4612	38.4612
a100	924	RAL_362	acclimated	26.4	no	822	35.4612	35.4612
a100	924	RAL_362	acclimated	26.4	no	822	32.4612	32.4612
a100	924	RAL_362	acclimated	26.4	no	822	33.4612	33.4612
a100	924	RAL_362	acclimated	26.4	no	822	33.4612	33.4612
a100	924	RAL_362	acclimated	26.4	no	822	31.4612	31.4612
a100	924	RAL_362	acclimated	26.4	no	822	32.4612	32.4612
a100	924	RAL_362	acclimated	26.4	no	822	34.4612	34.4612
a100	924	RAL_362	acclimated	26.4	no	834	34.4612	34.4612
a100	924	RAL_362	acclimated	26.4	no	834	57.4612	57.4612
a100	924	RAL_362	acclimated	26.4	no	834	27.4612	27.4612
a100	924	RAL_362	acclimated	26.4	no	834	38.4612	38.4612
a100	924	RAL_362	acclimated	26.4	no	835	27.4612	27.4612
a100	924	RAL_362	acclimated	26.4	no	835	29.4612	29.4612
a100	924	RAL_362	acclimated	26.4	no	835	39.4612	39.4612
a100	924	RAL_362	acclimated	26.4	no	835	35.4612	35.4612
a100	924	RAL_362	acclimated	26.4	no	835	44.4612	44.4612
a100	924	RAL_362	acclimated	26.4	no	835	34.4612	34.4612
a100	924	RAL_362	acclimated	26.4	no	835	35.4612	35.4612
a100	924	RAL_362	acclimated	26.4	no	877	33.4612	33.4612
a100	924	RAL_362	acclimated	26.4	no	877	43.4612	43.4612
a100	924	RAL_362	acclimated	26.4	no	888	24.4612	24.4612
a100	924	RAL_362	acclimated	26.4	no	888	24.4612	24.4612
a100	924	RAL_362	acclimated	26.4	no	888	25.4612	25.4612
a100	924	RAL_362	acclimated	26.4	no	888	31.4612	31.4612
a100	924	RAL_362	acclimated	26.4	no	888	34.4612	34.4612
a100	924	RAL_362	acclimated	26.4	no	888	38.4612	38.4612
a100	924	RAL_362	acclimated	26.4	no	894	34.4612	34.4612
a100	924	RAL_362	acclimated	26.4	no	894	30.4612	30.4612
a100	924	RAL_362	acclimated	26.4	no	894	34.4612	34.4612
a100	924	RAL_362	acclimated	26.4	no	894	36.4612	36.4612
a100	924	RAL_362	acclimated	26.4	no	894	38.4612	38.4612
a100	924	RAL_362	acclimated	26.4	no	895	33.4612	33.4612
a100	924	RAL_362	acclimated	26.4	no	895	34.4612	34.4612
a100	924	RAL_362	acclimated	26.4	no	895	32.4612	32.4612
a100	924	RAL_362	acclimated	26.4	no	895	29.4612	29.4612
a101	428	RAL_153	non-acclimated	26.5	yes	0	36.5656	36.5656
a101	428	RAL_153	non-acclimated	26.5	yes	0	35.5656	35.5656
a101	428	RAL_153	non-acclimated	26.5	yes	18	33.5656	33.5656
a101	428	RAL_153	non-acclimated	26.5	yes	18	32.5656	32.5656
a101	428	RAL_153	non-acclimated	26.5	yes	18	34.5656	34.5656
a101	428	RAL_153	non-acclimated	26.5	yes	18	34.5656	34.5656
a101	428	RAL_153	non-acclimated	26.5	yes	18	36.5656	36.5656
a101	428	RAL_153	non-acclimated	26.5	yes	18	34.5656	34.5656
a101	428	RAL_153	non-acclimated	26.5	yes	18	35.5656	35.5656
a101	428	RAL_153	non-acclimated	26.5	yes	18	34.5656	34.5656
a101	428	RAL_153	non-acclimated	26.5	yes	18	36.5656	36.5656
a101	428	RAL_153	non-acclimated	26.5	yes	18	36.5656	36.5656
a101	428	RAL_153	non-acclimated	26.5	yes	18	37.5656	37.5656
a101	428	RAL_153	non-acclimated	26.5	yes	18	35.5656	35.5656
a101	428	RAL_153	non-acclimated	26.5	yes	18	35.5656	35.5656
a101	428	RAL_153	non-acclimated	26.5	yes	18	41.5656	41.5656
a101	428	RAL_153	non-acclimated	26.5	yes	18	41.5656	41.5656
a101	428	RAL_153	non-acclimated	26.5	yes	20	74.5656	74.5656
a101	428	RAL_153	non-acclimated	26.5	yes	20	68.5656	68.5656
a101	428	RAL_153	non-acclimated	26.5	yes	226	32.5656	NA
a101	428	RAL_153	non-acclimated	26.5	yes	226	62.5656	NA
a101	428	RAL_153	non-acclimated	26.5	yes	226	60.5656	NA
a101	428	RAL_153	non-acclimated	26.5	yes	227	28.5656	NA
a101	428	RAL_153	non-acclimated	26.5	yes	227	32.5656	NA
a101	428	RAL_153	non-acclimated	26.5	yes	227	44.5656	NA
a101	428	RAL_153	non-acclimated	26.5	yes	249	36.5656	36.5656
a101	428	RAL_153	non-acclimated	26.5	yes	249	37.5656	37.5656
a101	428	RAL_153	non-acclimated	26.5	yes	249	34.5656	34.5656
a101	428	RAL_153	non-acclimated	26.5	yes	249	36.5656	36.5656
a101	428	RAL_153	non-acclimated	26.5	yes	249	34.5656	34.5656
a101	428	RAL_153	non-acclimated	26.5	yes	249	33.5656	33.5656
a101	428	RAL_153	non-acclimated	26.5	yes	249	35.5656	35.5656
a101	428	RAL_153	non-acclimated	26.5	yes	249	33.5656	33.5656
a101	428	RAL_153	non-acclimated	26.5	yes	249	35.5656	35.5656
a101	428	RAL_153	non-acclimated	26.5	yes	249	36.5656	36.5656
a101	428	RAL_153	non-acclimated	26.5	yes	249	33.5656	33.5656
a101	428	RAL_153	non-acclimated	26.5	yes	249	37.5656	37.5656
a101	428	RAL_153	non-acclimated	26.5	yes	249	36.5656	36.5656
a101	428	RAL_153	non-acclimated	26.5	yes	249	38.5656	38.5656
a101	428	RAL_153	non-acclimated	26.5	yes	249	43.5656	43.5656
a101	428	RAL_153	non-acclimated	26.5	yes	249	44.5656	44.5656
a101	428	RAL_153	non-acclimated	26.5	yes	271	123.566	123.566
a101	428	RAL_153	non-acclimated	26.5	yes	271	73.5656	73.5656
a101	428	RAL_153	non-acclimated	26.5	yes	272	30.5656	30.5656
a101	428	RAL_153	non-acclimated	26.5	yes	272	37.5656	37.5656
a102	559	RAL_365	acclimated	26.5	yes	0	43.5656	NA
a102	559	RAL_365	acclimated	26.5	yes	0	41.5656	NA
a102	559	RAL_365	acclimated	26.5	yes	0	38.5656	NA
a102	559	RAL_365	acclimated	26.5	yes	0	50.5656	NA
a102	559	RAL_365	acclimated	26.5	yes	0	45.5656	NA
a102	559	RAL_365	acclimated	26.5	yes	66	33.5656	33.5656
a102	559	RAL_365	acclimated	26.5	yes	66	55.5656	55.5656
a102	559	RAL_365	acclimated	26.5	yes	66	38.5656	38.5656
a102	559	RAL_365	acclimated	26.5	yes	66	41.5656	41.5656
a102	559	RAL_365	acclimated	26.5	yes	66	78.5656	78.5656
a102	559	RAL_365	acclimated	26.5	yes	86	32.5656	32.5656
a102	559	RAL_365	acclimated	26.5	yes	86	43.5656	43.5656
a102	559	RAL_365	acclimated	26.5	yes	86	47.5656	47.5656
a102	559	RAL_365	acclimated	26.5	yes	89	32.5656	32.5656
a102	559	RAL_365	acclimated	26.5	yes	89	29.5656	29.5656
a102	559	RAL_365	acclimated	26.5	yes	89	40.5656	40.5656
a102	559	RAL_365	acclimated	26.5	yes	90	31.5656	31.5656
a102	559	RAL_365	acclimated	26.5	yes	90	52.5656	52.5656
a102	559	RAL_365	acclimated	26.5	yes	94	34.5656	34.5656
a102	559	RAL_365	acclimated	26.5	yes	94	32.5656	32.5656
a102	559	RAL_365	acclimated	26.5	yes	94	42.5656	42.5656
a102	559	RAL_365	acclimated	26.5	yes	94	43.5656	43.5656
a102	559	RAL_365	acclimated	26.5	yes	95	44.5656	44.5656
a102	559	RAL_365	acclimated	26.5	yes	95	66.5656	66.5656
a102	559	RAL_365	acclimated	26.5	yes	95	44.5656	44.5656
a102	559	RAL_365	acclimated	26.5	yes	95	44.5656	44.5656
a102	559	RAL_365	acclimated	26.5	yes	95	51.5656	51.5656
a102	559	RAL_365	acclimated	26.5	yes	125	29.5656	29.5656
a102	559	RAL_365	acclimated	26.5	yes	125	35.5656	35.5656
a102	559	RAL_365	acclimated	26.5	yes	125	45.5656	45.5656
a102	559	RAL_365	acclimated	26.5	yes	126	30.5656	30.5656
a102	559	RAL_365	acclimated	26.5	yes	126	31.5656	31.5656
a102	559	RAL_365	acclimated	26.5	yes	153	33.5656	33.5656
a102	559	RAL_365	acclimated	26.5	yes	153	39.5656	39.5656
a102	559	RAL_365	acclimated	26.5	yes	153	41.5656	41.5656
a102	559	RAL_365	acclimated	26.5	yes	164	31.5656	31.5656
a102	559	RAL_365	acclimated	26.5	yes	164	38.5656	38.5656
a102	559	RAL_365	acclimated	26.5	yes	164	40.5656	40.5656
a102	559	RAL_365	acclimated	26.5	yes	164	40.5656	40.5656
a102	559	RAL_365	acclimated	26.5	yes	164	40.5656	40.5656
a102	559	RAL_365	acclimated	26.5	yes	164	33.5656	33.5656
a102	559	RAL_365	acclimated	26.5	yes	164	33.5656	33.5656
a102	559	RAL_365	acclimated	26.5	yes	164	34.5656	34.5656
a102	559	RAL_365	acclimated	26.5	yes	164	38.5656	38.5656
a102	559	RAL_365	acclimated	26.5	yes	164	34.5656	34.5656
a102	559	RAL_365	acclimated	26.5	yes	164	36.5656	36.5656
a102	559	RAL_365	acclimated	26.5	yes	164	36.5656	36.5656
a102	559	RAL_365	acclimated	26.5	yes	164	36.5656	36.5656
a102	559	RAL_365	acclimated	26.5	yes	164	36.5656	36.5656
a102	559	RAL_365	acclimated	26.5	yes	164	36.5656	36.5656
a102	559	RAL_365	acclimated	26.5	yes	164	36.5656	36.5656
a102	559	RAL_365	acclimated	26.5	yes	164	38.5656	38.5656
a102	559	RAL_365	acclimated	26.5	yes	164	38.5656	38.5656
a102	559	RAL_365	acclimated	26.5	yes	164	36.5656	36.5656
a102	559	RAL_365	acclimated	26.5	yes	164	38.5656	38.5656
a102	559	RAL_365	acclimated	26.5	yes	164	41.5656	41.5656
a102	559	RAL_365	acclimated	26.5	yes	164	35.5656	35.5656
a102	559	RAL_365	acclimated	26.5	yes	164	36.5656	36.5656
a102	559	RAL_365	acclimated	26.5	yes	164	41.5656	41.5656
a102	559	RAL_365	acclimated	26.5	yes	164	39.5656	39.5656
a102	559	RAL_365	acclimated	26.5	yes	164	37.5656	37.5656
a102	559	RAL_365	acclimated	26.5	yes	164	44.5656	44.5656
a102	559	RAL_365	acclimated	26.5	yes	164	41.5656	41.5656
a102	559	RAL_365	acclimated	26.5	yes	164	35.5656	35.5656
a102	559	RAL_365	acclimated	26.5	yes	172	42.5656	42.5656
a102	559	RAL_365	acclimated	26.5	yes	172	35.5656	35.5656
a102	559	RAL_365	acclimated	26.5	yes	172	34.5656	34.5656
a102	559	RAL_365	acclimated	26.5	yes	172	31.5656	31.5656
a102	559	RAL_365	acclimated	26.5	yes	172	36.5656	36.5656
a102	559	RAL_365	acclimated	26.5	yes	184	28.5656	28.5656
a102	559	RAL_365	acclimated	26.5	yes	184	33.5656	33.5656
a102	559	RAL_365	acclimated	26.5	yes	184	35.5656	35.5656
a102	559	RAL_365	acclimated	26.5	yes	184	36.5656	36.5656
a102	559	RAL_365	acclimated	26.5	yes	184	43.5656	43.5656
a102	559	RAL_365	acclimated	26.5	yes	227	43.5656	43.5656
a102	559	RAL_365	acclimated	26.5	yes	227	41.5656	41.5656
a102	559	RAL_365	acclimated	26.5	yes	227	47.5656	47.5656
a102	559	RAL_365	acclimated	26.5	yes	348	45.5656	NA
a102	559	RAL_365	acclimated	26.5	yes	348	38.5656	NA
a102	559	RAL_365	acclimated	26.5	yes	492	41.5656	41.5656
a102	559	RAL_365	acclimated	26.5	yes	492	41.5656	41.5656
a102	559	RAL_365	acclimated	26.5	yes	493	33.5656	33.5656
a102	559	RAL_365	acclimated	26.5	yes	493	33.5656	33.5656
a102	559	RAL_365	acclimated	26.5	yes	493	33.5656	33.5656
a102	559	RAL_365	acclimated	26.5	yes	493	33.5656	33.5656
a102	559	RAL_365	acclimated	26.5	yes	493	37.5656	37.5656
a102	559	RAL_365	acclimated	26.5	yes	493	38.5656	38.5656
a102	559	RAL_365	acclimated	26.5	yes	493	42.5656	42.5656
a102	559	RAL_365	acclimated	26.5	yes	493	38.5656	38.5656
a102	559	RAL_365	acclimated	26.5	yes	494	30.5656	30.5656
a102	559	RAL_365	acclimated	26.5	yes	494	34.5656	34.5656
a102	559	RAL_365	acclimated	26.5	yes	494	30.5656	30.5656
a102	559	RAL_365	acclimated	26.5	yes	494	31.5656	31.5656
a102	559	RAL_365	acclimated	26.5	yes	494	32.5656	32.5656
a102	559	RAL_365	acclimated	26.5	yes	494	31.5656	31.5656
a102	559	RAL_365	acclimated	26.5	yes	494	34.5656	34.5656
a102	559	RAL_365	acclimated	26.5	yes	494	36.5656	36.5656
a102	559	RAL_365	acclimated	26.5	yes	494	34.5656	34.5656
a102	559	RAL_365	acclimated	26.5	yes	494	36.5656	36.5656
a102	559	RAL_365	acclimated	26.5	yes	494	33.5656	33.5656
a102	559	RAL_365	acclimated	26.5	yes	494	36.5656	36.5656
a102	559	RAL_365	acclimated	26.5	yes	494	36.5656	36.5656
a102	559	RAL_365	acclimated	26.5	yes	494	36.5656	36.5656
a102	559	RAL_365	acclimated	26.5	yes	494	38.5656	38.5656
a102	559	RAL_365	acclimated	26.5	yes	494	38.5656	38.5656
a102	559	RAL_365	acclimated	26.5	yes	494	41.5656	41.5656
a103	907	RAL_517	non-acclimated	26.6	no	0	27.6699	NA
a103	907	RAL_517	non-acclimated	26.6	no	0	30.6699	NA
a103	907	RAL_517	non-acclimated	26.6	no	0	31.6699	NA
a103	907	RAL_517	non-acclimated	26.6	no	239	75.6699	NA
a103	907	RAL_517	non-acclimated	26.6	no	239	48.6699	NA
a105	914	RAL_153	acclimated	26.7	no	0	26.7743	NA
a105	914	RAL_153	acclimated	26.7	no	0	32.7743	NA
a105	914	RAL_153	acclimated	26.7	no	1	25.7743	NA
a105	914	RAL_153	acclimated	26.7	no	1	29.7743	NA
a105	914	RAL_153	acclimated	26.7	no	1	37.7743	NA
a106	385	RAL_365	non-acclimated	26.7	yes	0	32.7743	NA
a106	385	RAL_365	non-acclimated	26.7	yes	0	33.7743	NA
a106	385	RAL_365	non-acclimated	26.7	yes	0	36.7743	NA
a106	385	RAL_365	non-acclimated	26.7	yes	4	31.7743	NA
a106	385	RAL_365	non-acclimated	26.7	yes	4	40.7743	NA
a106	385	RAL_365	non-acclimated	26.7	yes	4	40.7743	NA
a106	385	RAL_365	non-acclimated	26.7	yes	4	41.7743	NA
a106	385	RAL_365	non-acclimated	26.7	yes	4	43.7743	NA
a106	385	RAL_365	non-acclimated	26.7	yes	4	35.7743	NA
a106	385	RAL_365	non-acclimated	26.7	yes	52	33.7743	NA
a106	385	RAL_365	non-acclimated	26.7	yes	52	35.7743	NA
a106	385	RAL_365	non-acclimated	26.7	yes	52	34.7743	NA
a106	385	RAL_365	non-acclimated	26.7	yes	52	34.7743	NA
a106	385	RAL_365	non-acclimated	26.7	yes	75	32.7743	32.7743
a106	385	RAL_365	non-acclimated	26.7	yes	75	32.7743	32.7743
a106	385	RAL_365	non-acclimated	26.7	yes	75	32.7743	32.7743
a106	385	RAL_365	non-acclimated	26.7	yes	75	33.7743	33.7743
a106	385	RAL_365	non-acclimated	26.7	yes	75	37.7743	37.7743
a106	385	RAL_365	non-acclimated	26.7	yes	75	46.7743	46.7743
a106	385	RAL_365	non-acclimated	26.7	yes	75	50.7743	50.7743
a106	385	RAL_365	non-acclimated	26.7	yes	79	35.7743	35.7743
a106	385	RAL_365	non-acclimated	26.7	yes	79	34.7743	34.7743
a106	385	RAL_365	non-acclimated	26.7	yes	79	35.7743	35.7743
a106	385	RAL_365	non-acclimated	26.7	yes	79	40.7743	40.7743
a106	385	RAL_365	non-acclimated	26.7	yes	82	32.7743	32.7743
a106	385	RAL_365	non-acclimated	26.7	yes	82	44.7743	44.7743
a106	385	RAL_365	non-acclimated	26.7	yes	82	55.7743	55.7743
a106	385	RAL_365	non-acclimated	26.7	yes	82	56.7743	56.7743
a106	385	RAL_365	non-acclimated	26.7	yes	85	28.7743	28.7743
a106	385	RAL_365	non-acclimated	26.7	yes	85	33.7743	33.7743
a106	385	RAL_365	non-acclimated	26.7	yes	85	34.7743	34.7743
a106	385	RAL_365	non-acclimated	26.7	yes	85	32.7743	32.7743
a106	385	RAL_365	non-acclimated	26.7	yes	85	38.7743	38.7743
a106	385	RAL_365	non-acclimated	26.7	yes	86	32.7743	32.7743
a106	385	RAL_365	non-acclimated	26.7	yes	86	35.7743	35.7743
a106	385	RAL_365	non-acclimated	26.7	yes	86	43.7743	43.7743
a106	385	RAL_365	non-acclimated	26.7	yes	86	36.7743	36.7743
a106	385	RAL_365	non-acclimated	26.7	yes	86	36.7743	36.7743
a106	385	RAL_365	non-acclimated	26.7	yes	86	43.7743	43.7743
a106	385	RAL_365	non-acclimated	26.7	yes	86	40.7743	40.7743
a106	385	RAL_365	non-acclimated	26.7	yes	86	44.7743	44.7743
a106	385	RAL_365	non-acclimated	26.7	yes	127	32.7743	32.7743
a106	385	RAL_365	non-acclimated	26.7	yes	127	35.7743	35.7743
a106	385	RAL_365	non-acclimated	26.7	yes	127	33.7743	33.7743
a106	385	RAL_365	non-acclimated	26.7	yes	128	35.7743	35.7743
a106	385	RAL_365	non-acclimated	26.7	yes	128	43.7743	43.7743
a106	385	RAL_365	non-acclimated	26.7	yes	128	42.7743	42.7743
a106	385	RAL_365	non-acclimated	26.7	yes	128	50.7743	50.7743
a106	385	RAL_365	non-acclimated	26.7	yes	128	38.7743	38.7743
a106	385	RAL_365	non-acclimated	26.7	yes	128	43.7743	43.7743
a106	385	RAL_365	non-acclimated	26.7	yes	133	58.7743	58.7743
a106	385	RAL_365	non-acclimated	26.7	yes	133	47.7743	47.7743
a106	385	RAL_365	non-acclimated	26.7	yes	133	33.7743	33.7743
a106	385	RAL_365	non-acclimated	26.7	yes	133	41.7743	41.7743
a106	385	RAL_365	non-acclimated	26.7	yes	133	35.7743	35.7743
a106	385	RAL_365	non-acclimated	26.7	yes	133	42.7743	42.7743
a106	385	RAL_365	non-acclimated	26.7	yes	133	39.7743	39.7743
a106	385	RAL_365	non-acclimated	26.7	yes	133	39.7743	39.7743
a106	385	RAL_365	non-acclimated	26.7	yes	133	36.7743	36.7743
a106	385	RAL_365	non-acclimated	26.7	yes	133	47.7743	47.7743
a106	385	RAL_365	non-acclimated	26.7	yes	134	38.7743	38.7743
a106	385	RAL_365	non-acclimated	26.7	yes	134	33.7743	33.7743
a106	385	RAL_365	non-acclimated	26.7	yes	134	36.7743	36.7743
a106	385	RAL_365	non-acclimated	26.7	yes	134	33.7743	33.7743
a106	385	RAL_365	non-acclimated	26.7	yes	134	36.7743	36.7743
a106	385	RAL_365	non-acclimated	26.7	yes	134	35.7743	35.7743
a106	385	RAL_365	non-acclimated	26.7	yes	134	39.7743	39.7743
a106	385	RAL_365	non-acclimated	26.7	yes	134	38.7743	38.7743
a106	385	RAL_365	non-acclimated	26.7	yes	135	32.7743	32.7743
a106	385	RAL_365	non-acclimated	26.7	yes	135	33.7743	33.7743
a106	385	RAL_365	non-acclimated	26.7	yes	135	35.7743	35.7743
a106	385	RAL_365	non-acclimated	26.7	yes	135	34.7743	34.7743
a106	385	RAL_365	non-acclimated	26.7	yes	135	35.7743	35.7743
a106	385	RAL_365	non-acclimated	26.7	yes	135	36.7743	36.7743
a106	385	RAL_365	non-acclimated	26.7	yes	135	37.7743	37.7743
a106	385	RAL_365	non-acclimated	26.7	yes	135	39.7743	39.7743
a106	385	RAL_365	non-acclimated	26.7	yes	135	43.7743	43.7743
a106	385	RAL_365	non-acclimated	26.7	yes	145	32.7743	32.7743
a106	385	RAL_365	non-acclimated	26.7	yes	145	36.7743	36.7743
a106	385	RAL_365	non-acclimated	26.7	yes	150	35.7743	35.7743
a106	385	RAL_365	non-acclimated	26.7	yes	150	35.7743	35.7743
a106	385	RAL_365	non-acclimated	26.7	yes	154	39.7743	39.7743
a106	385	RAL_365	non-acclimated	26.7	yes	154	32.7743	32.7743
a106	385	RAL_365	non-acclimated	26.7	yes	154	29.7743	29.7743
a106	385	RAL_365	non-acclimated	26.7	yes	154	31.7743	31.7743
a106	385	RAL_365	non-acclimated	26.7	yes	154	37.7743	37.7743
a106	385	RAL_365	non-acclimated	26.7	yes	155	36.7743	36.7743
a106	385	RAL_365	non-acclimated	26.7	yes	155	34.7743	34.7743
a106	385	RAL_365	non-acclimated	26.7	yes	155	32.7743	32.7743
a106	385	RAL_365	non-acclimated	26.7	yes	155	31.7743	31.7743
a106	385	RAL_365	non-acclimated	26.7	yes	155	37.7743	37.7743
a106	385	RAL_365	non-acclimated	26.7	yes	155	32.7743	32.7743
a106	385	RAL_365	non-acclimated	26.7	yes	155	39.7743	39.7743
a106	385	RAL_365	non-acclimated	26.7	yes	155	35.7743	35.7743
a106	385	RAL_365	non-acclimated	26.7	yes	158	31.7743	31.7743
a106	385	RAL_365	non-acclimated	26.7	yes	158	29.7743	29.7743
a106	385	RAL_365	non-acclimated	26.7	yes	158	32.7743	32.7743
a106	385	RAL_365	non-acclimated	26.7	yes	158	32.7743	32.7743
a106	385	RAL_365	non-acclimated	26.7	yes	158	38.7743	38.7743
a106	385	RAL_365	non-acclimated	26.7	yes	158	40.7743	40.7743
a106	385	RAL_365	non-acclimated	26.7	yes	158	36.7743	36.7743
a106	385	RAL_365	non-acclimated	26.7	yes	158	36.7743	36.7743
a106	385	RAL_365	non-acclimated	26.7	yes	158	34.7743	34.7743
a106	385	RAL_365	non-acclimated	26.7	yes	158	35.7743	35.7743
a106	385	RAL_365	non-acclimated	26.7	yes	158	38.7743	38.7743
a106	385	RAL_365	non-acclimated	26.7	yes	180	47.7743	47.7743
a106	385	RAL_365	non-acclimated	26.7	yes	180	43.7743	43.7743
a106	385	RAL_365	non-acclimated	26.7	yes	181	34.7743	34.7743
a106	385	RAL_365	non-acclimated	26.7	yes	181	43.7743	43.7743
a106	385	RAL_365	non-acclimated	26.7	yes	181	40.7743	40.7743
a106	385	RAL_365	non-acclimated	26.7	yes	182	36.7743	36.7743
a106	385	RAL_365	non-acclimated	26.7	yes	182	32.7743	32.7743
a106	385	RAL_365	non-acclimated	26.7	yes	182	40.7743	40.7743
a106	385	RAL_365	non-acclimated	26.7	yes	182	39.7743	39.7743
a106	385	RAL_365	non-acclimated	26.7	yes	182	41.7743	41.7743
a106	385	RAL_365	non-acclimated	26.7	yes	182	45.7743	45.7743
a106	385	RAL_365	non-acclimated	26.7	yes	182	36.7743	36.7743
a106	385	RAL_365	non-acclimated	26.7	yes	185	37.7743	37.7743
a106	385	RAL_365	non-acclimated	26.7	yes	185	35.7743	35.7743
a106	385	RAL_365	non-acclimated	26.7	yes	185	33.7743	33.7743
a106	385	RAL_365	non-acclimated	26.7	yes	189	32.7743	32.7743
a106	385	RAL_365	non-acclimated	26.7	yes	189	30.7743	30.7743
a106	385	RAL_365	non-acclimated	26.7	yes	189	39.7743	39.7743
a106	385	RAL_365	non-acclimated	26.7	yes	189	38.7743	38.7743
a106	385	RAL_365	non-acclimated	26.7	yes	189	45.7743	45.7743
a106	385	RAL_365	non-acclimated	26.7	yes	189	38.7743	38.7743
a106	385	RAL_365	non-acclimated	26.7	yes	189	34.7743	34.7743
a106	385	RAL_365	non-acclimated	26.7	yes	189	44.7743	44.7743
a106	385	RAL_365	non-acclimated	26.7	yes	192	33.7743	33.7743
a106	385	RAL_365	non-acclimated	26.7	yes	192	34.7743	34.7743
a106	385	RAL_365	non-acclimated	26.7	yes	192	36.7743	36.7743
a106	385	RAL_365	non-acclimated	26.7	yes	193	33.7743	33.7743
a106	385	RAL_365	non-acclimated	26.7	yes	193	35.7743	35.7743
a106	385	RAL_365	non-acclimated	26.7	yes	193	33.7743	33.7743
a106	385	RAL_365	non-acclimated	26.7	yes	193	33.7743	33.7743
a106	385	RAL_365	non-acclimated	26.7	yes	193	35.7743	35.7743
a106	385	RAL_365	non-acclimated	26.7	yes	193	39.7743	39.7743
a106	385	RAL_365	non-acclimated	26.7	yes	193	34.7743	34.7743
a106	385	RAL_365	non-acclimated	26.7	yes	193	34.7743	34.7743
a106	385	RAL_365	non-acclimated	26.7	yes	193	35.7743	35.7743
a106	385	RAL_365	non-acclimated	26.7	yes	193	36.7743	36.7743
a106	385	RAL_365	non-acclimated	26.7	yes	193	37.7743	37.7743
a106	385	RAL_365	non-acclimated	26.7	yes	213	37.7743	37.7743
a106	385	RAL_365	non-acclimated	26.7	yes	213	37.7743	37.7743
a106	385	RAL_365	non-acclimated	26.7	yes	213	32.7743	32.7743
a106	385	RAL_365	non-acclimated	26.7	yes	213	32.7743	32.7743
a106	385	RAL_365	non-acclimated	26.7	yes	213	34.7743	34.7743
a106	385	RAL_365	non-acclimated	26.7	yes	213	40.7743	40.7743
a106	385	RAL_365	non-acclimated	26.7	yes	216	32.7743	32.7743
a106	385	RAL_365	non-acclimated	26.7	yes	216	39.7743	39.7743
a106	385	RAL_365	non-acclimated	26.7	yes	216	33.7743	33.7743
a106	385	RAL_365	non-acclimated	26.7	yes	216	46.7743	46.7743
a106	385	RAL_365	non-acclimated	26.7	yes	216	41.7743	41.7743
a106	385	RAL_365	non-acclimated	26.7	yes	218	38.7743	38.7743
a106	385	RAL_365	non-acclimated	26.7	yes	218	42.7743	42.7743
a106	385	RAL_365	non-acclimated	26.7	yes	219	30.7743	30.7743
a106	385	RAL_365	non-acclimated	26.7	yes	219	31.7743	31.7743
a106	385	RAL_365	non-acclimated	26.7	yes	219	39.7743	39.7743
a106	385	RAL_365	non-acclimated	26.7	yes	219	41.7743	41.7743
a106	385	RAL_365	non-acclimated	26.7	yes	219	52.7743	52.7743
a106	385	RAL_365	non-acclimated	26.7	yes	219	49.7743	49.7743
a106	385	RAL_365	non-acclimated	26.7	yes	219	42.7743	42.7743
a106	385	RAL_365	non-acclimated	26.7	yes	224	28.7743	28.7743
a106	385	RAL_365	non-acclimated	26.7	yes	224	48.7743	48.7743
a106	385	RAL_365	non-acclimated	26.7	yes	224	40.7743	40.7743
a106	385	RAL_365	non-acclimated	26.7	yes	224	37.7743	37.7743
a106	385	RAL_365	non-acclimated	26.7	yes	224	40.7743	40.7743
a106	385	RAL_365	non-acclimated	26.7	yes	226	23.7743	23.7743
a106	385	RAL_365	non-acclimated	26.7	yes	226	31.7743	31.7743
a106	385	RAL_365	non-acclimated	26.7	yes	226	28.7743	28.7743
a106	385	RAL_365	non-acclimated	26.7	yes	226	33.7743	33.7743
a106	385	RAL_365	non-acclimated	26.7	yes	226	37.7743	37.7743
a106	385	RAL_365	non-acclimated	26.7	yes	226	45.7743	45.7743
a106	385	RAL_365	non-acclimated	26.7	yes	226	37.7743	37.7743
a106	385	RAL_365	non-acclimated	26.7	yes	226	36.7743	36.7743
a106	385	RAL_365	non-acclimated	26.7	yes	226	45.7743	45.7743
a106	385	RAL_365	non-acclimated	26.7	yes	226	40.7743	40.7743
a106	385	RAL_365	non-acclimated	26.7	yes	226	45.7743	45.7743
a106	385	RAL_365	non-acclimated	26.7	yes	226	46.7743	46.7743
a106	385	RAL_365	non-acclimated	26.7	yes	232	32.7743	32.7743
a106	385	RAL_365	non-acclimated	26.7	yes	232	32.7743	32.7743
a106	385	RAL_365	non-acclimated	26.7	yes	232	35.7743	35.7743
a106	385	RAL_365	non-acclimated	26.7	yes	232	38.7743	38.7743
a106	385	RAL_365	non-acclimated	26.7	yes	232	39.7743	39.7743
a106	385	RAL_365	non-acclimated	26.7	yes	237	45.7743	45.7743
a106	385	RAL_365	non-acclimated	26.7	yes	237	37.7743	37.7743
a106	385	RAL_365	non-acclimated	26.7	yes	237	37.7743	37.7743
a106	385	RAL_365	non-acclimated	26.7	yes	237	33.7743	33.7743
a106	385	RAL_365	non-acclimated	26.7	yes	237	34.7743	34.7743
a106	385	RAL_365	non-acclimated	26.7	yes	237	36.7743	36.7743
a106	385	RAL_365	non-acclimated	26.7	yes	240	29.7743	29.7743
a106	385	RAL_365	non-acclimated	26.7	yes	240	27.7743	27.7743
a106	385	RAL_365	non-acclimated	26.7	yes	240	27.7743	27.7743
a106	385	RAL_365	non-acclimated	26.7	yes	240	32.7743	32.7743
a106	385	RAL_365	non-acclimated	26.7	yes	240	33.7743	33.7743
a106	385	RAL_365	non-acclimated	26.7	yes	240	36.7743	36.7743
a106	385	RAL_365	non-acclimated	26.7	yes	240	35.7743	35.7743
a106	385	RAL_365	non-acclimated	26.7	yes	240	35.7743	35.7743
a106	385	RAL_365	non-acclimated	26.7	yes	240	40.7743	40.7743
a106	385	RAL_365	non-acclimated	26.7	yes	240	35.7743	35.7743
a106	385	RAL_365	non-acclimated	26.7	yes	240	39.7743	39.7743
a106	385	RAL_365	non-acclimated	26.7	yes	240	44.7743	44.7743
a106	385	RAL_365	non-acclimated	26.7	yes	240	42.7743	42.7743
a106	385	RAL_365	non-acclimated	26.7	yes	240	41.7743	41.7743
a106	385	RAL_365	non-acclimated	26.7	yes	240	36.7743	36.7743
a106	385	RAL_365	non-acclimated	26.7	yes	242	39.7743	39.7743
a106	385	RAL_365	non-acclimated	26.7	yes	242	37.7743	37.7743
a106	385	RAL_365	non-acclimated	26.7	yes	263	50.7743	50.7743
a106	385	RAL_365	non-acclimated	26.7	yes	263	39.7743	39.7743
a106	385	RAL_365	non-acclimated	26.7	yes	263	40.7743	40.7743
a106	385	RAL_365	non-acclimated	26.7	yes	263	48.7743	48.7743
a106	385	RAL_365	non-acclimated	26.7	yes	270	30.7743	30.7743
a106	385	RAL_365	non-acclimated	26.7	yes	270	36.7743	36.7743
a106	385	RAL_365	non-acclimated	26.7	yes	270	33.7743	33.7743
a106	385	RAL_365	non-acclimated	26.7	yes	270	38.7743	38.7743
a106	385	RAL_365	non-acclimated	26.7	yes	270	44.7743	44.7743
a106	385	RAL_365	non-acclimated	26.7	yes	270	40.7743	40.7743
a106	385	RAL_365	non-acclimated	26.7	yes	270	40.7743	40.7743
a106	385	RAL_365	non-acclimated	26.7	yes	270	38.7743	38.7743
a106	385	RAL_365	non-acclimated	26.7	yes	270	43.7743	43.7743
a106	385	RAL_365	non-acclimated	26.7	yes	270	43.7743	43.7743
a106	385	RAL_365	non-acclimated	26.7	yes	270	49.7743	49.7743
a106	385	RAL_365	non-acclimated	26.7	yes	270	41.7743	41.7743
a106	385	RAL_365	non-acclimated	26.7	yes	272	34.7743	34.7743
a106	385	RAL_365	non-acclimated	26.7	yes	272	37.7743	37.7743
a106	385	RAL_365	non-acclimated	26.7	yes	272	40.7743	40.7743
a106	385	RAL_365	non-acclimated	26.7	yes	272	40.7743	40.7743
a106	385	RAL_365	non-acclimated	26.7	yes	272	37.7743	37.7743
a106	385	RAL_365	non-acclimated	26.7	yes	273	34.7743	34.7743
a106	385	RAL_365	non-acclimated	26.7	yes	273	35.7743	35.7743
a106	385	RAL_365	non-acclimated	26.7	yes	273	32.7743	32.7743
a106	385	RAL_365	non-acclimated	26.7	yes	273	33.7743	33.7743
a106	385	RAL_365	non-acclimated	26.7	yes	273	34.7743	34.7743
a106	385	RAL_365	non-acclimated	26.7	yes	273	38.7743	38.7743
a106	385	RAL_365	non-acclimated	26.7	yes	276	56.7743	56.7743
a106	385	RAL_365	non-acclimated	26.7	yes	276	62.7743	62.7743
a106	385	RAL_365	non-acclimated	26.7	yes	276	42.7743	42.7743
a106	385	RAL_365	non-acclimated	26.7	yes	276	43.7743	43.7743
a106	385	RAL_365	non-acclimated	26.7	yes	276	39.7743	39.7743
a106	385	RAL_365	non-acclimated	26.7	yes	276	39.7743	39.7743
a106	385	RAL_365	non-acclimated	26.7	yes	276	36.7743	36.7743
a106	385	RAL_365	non-acclimated	26.7	yes	276	55.7743	55.7743
a106	385	RAL_365	non-acclimated	26.7	yes	276	41.7743	41.7743
a106	385	RAL_365	non-acclimated	26.7	yes	276	35.7743	35.7743
a106	385	RAL_365	non-acclimated	26.7	yes	276	41.7743	41.7743
a106	385	RAL_365	non-acclimated	26.7	yes	276	45.7743	45.7743
a106	385	RAL_365	non-acclimated	26.7	yes	276	45.7743	45.7743
a106	385	RAL_365	non-acclimated	26.7	yes	276	57.7743	57.7743
a106	385	RAL_365	non-acclimated	26.7	yes	276	41.7743	41.7743
a106	385	RAL_365	non-acclimated	26.7	yes	276	41.7743	41.7743
a106	385	RAL_365	non-acclimated	26.7	yes	276	46.7743	46.7743
a106	385	RAL_365	non-acclimated	26.7	yes	289	34.7743	34.7743
a106	385	RAL_365	non-acclimated	26.7	yes	289	38.7743	38.7743
a106	385	RAL_365	non-acclimated	26.7	yes	291	33.7743	33.7743
a106	385	RAL_365	non-acclimated	26.7	yes	291	38.7743	38.7743
a106	385	RAL_365	non-acclimated	26.7	yes	291	39.7743	39.7743
a106	385	RAL_365	non-acclimated	26.7	yes	291	48.7743	48.7743
a106	385	RAL_365	non-acclimated	26.7	yes	291	44.7743	44.7743
a106	385	RAL_365	non-acclimated	26.7	yes	291	32.7743	32.7743
a106	385	RAL_365	non-acclimated	26.7	yes	291	39.7743	39.7743
a106	385	RAL_365	non-acclimated	26.7	yes	291	38.7743	38.7743
a106	385	RAL_365	non-acclimated	26.7	yes	291	37.7743	37.7743
a106	385	RAL_365	non-acclimated	26.7	yes	291	65.7743	65.7743
a106	385	RAL_365	non-acclimated	26.7	yes	291	48.7743	48.7743
a106	385	RAL_365	non-acclimated	26.7	yes	293	34.7743	34.7743
a106	385	RAL_365	non-acclimated	26.7	yes	293	35.7743	35.7743
a106	385	RAL_365	non-acclimated	26.7	yes	293	33.7743	33.7743
a106	385	RAL_365	non-acclimated	26.7	yes	293	38.7743	38.7743
a106	385	RAL_365	non-acclimated	26.7	yes	293	35.7743	35.7743
a106	385	RAL_365	non-acclimated	26.7	yes	293	36.7743	36.7743
a106	385	RAL_365	non-acclimated	26.7	yes	293	42.7743	42.7743
a106	385	RAL_365	non-acclimated	26.7	yes	294	34.7743	34.7743
a106	385	RAL_365	non-acclimated	26.7	yes	294	46.7743	46.7743
a106	385	RAL_365	non-acclimated	26.7	yes	294	39.7743	39.7743
a106	385	RAL_365	non-acclimated	26.7	yes	294	44.7743	44.7743
a106	385	RAL_365	non-acclimated	26.7	yes	294	38.7743	38.7743
a106	385	RAL_365	non-acclimated	26.7	yes	294	52.7743	52.7743
a107	683	RAL_362	non-acclimated	26.7	yes	0	28.7743	28.7743
a107	683	RAL_362	non-acclimated	26.7	yes	0	28.7743	28.7743
a107	683	RAL_362	non-acclimated	26.7	yes	0	28.7743	28.7743
a107	683	RAL_362	non-acclimated	26.7	yes	0	28.7743	28.7743
a107	683	RAL_362	non-acclimated	26.7	yes	0	28.7743	28.7743
a107	683	RAL_362	non-acclimated	26.7	yes	0	30.7743	30.7743
a107	683	RAL_362	non-acclimated	26.7	yes	0	32.7743	32.7743
a107	683	RAL_362	non-acclimated	26.7	yes	0	33.7743	33.7743
a107	683	RAL_362	non-acclimated	26.7	yes	0	33.7743	33.7743
a107	683	RAL_362	non-acclimated	26.7	yes	0	52.7743	52.7743
a107	683	RAL_362	non-acclimated	26.7	yes	0	45.7743	45.7743
a107	683	RAL_362	non-acclimated	26.7	yes	0	40.7743	40.7743
a107	683	RAL_362	non-acclimated	26.7	yes	0	39.7743	39.7743
a107	683	RAL_362	non-acclimated	26.7	yes	0	35.7743	35.7743
a107	683	RAL_362	non-acclimated	26.7	yes	0	30.7743	30.7743
a107	683	RAL_362	non-acclimated	26.7	yes	0	52.7743	52.7743
a107	683	RAL_362	non-acclimated	26.7	yes	1	28.7743	28.7743
a107	683	RAL_362	non-acclimated	26.7	yes	1	30.7743	30.7743
a107	683	RAL_362	non-acclimated	26.7	yes	1	30.7743	30.7743
a107	683	RAL_362	non-acclimated	26.7	yes	1	33.7743	33.7743
a107	683	RAL_362	non-acclimated	26.7	yes	1	30.7743	30.7743
a107	683	RAL_362	non-acclimated	26.7	yes	1	28.7743	28.7743
a107	683	RAL_362	non-acclimated	26.7	yes	1	33.7743	33.7743
a107	683	RAL_362	non-acclimated	26.7	yes	2	30.7743	30.7743
a107	683	RAL_362	non-acclimated	26.7	yes	2	41.7743	41.7743
a107	683	RAL_362	non-acclimated	26.7	yes	2	29.7743	29.7743
a107	683	RAL_362	non-acclimated	26.7	yes	2	31.7743	31.7743
a107	683	RAL_362	non-acclimated	26.7	yes	2	33.7743	33.7743
a107	683	RAL_362	non-acclimated	26.7	yes	2	33.7743	33.7743
a107	683	RAL_362	non-acclimated	26.7	yes	2	33.7743	33.7743
a107	683	RAL_362	non-acclimated	26.7	yes	2	36.7743	36.7743
a107	683	RAL_362	non-acclimated	26.7	yes	2	38.7743	38.7743
a107	683	RAL_362	non-acclimated	26.7	yes	2	35.7743	35.7743
a107	683	RAL_362	non-acclimated	26.7	yes	2	38.7743	38.7743
a107	683	RAL_362	non-acclimated	26.7	yes	2	35.7743	35.7743
a107	683	RAL_362	non-acclimated	26.7	yes	2	35.7743	35.7743
a107	683	RAL_362	non-acclimated	26.7	yes	2	38.7743	38.7743
a107	683	RAL_362	non-acclimated	26.7	yes	2	36.7743	36.7743
a107	683	RAL_362	non-acclimated	26.7	yes	3	34.7743	34.7743
a107	683	RAL_362	non-acclimated	26.7	yes	3	31.7743	31.7743
a107	683	RAL_362	non-acclimated	26.7	yes	3	31.7743	31.7743
a107	683	RAL_362	non-acclimated	26.7	yes	3	33.7743	33.7743
a107	683	RAL_362	non-acclimated	26.7	yes	3	32.7743	32.7743
a107	683	RAL_362	non-acclimated	26.7	yes	3	30.7743	30.7743
a107	683	RAL_362	non-acclimated	26.7	yes	3	31.7743	31.7743
a107	683	RAL_362	non-acclimated	26.7	yes	3	38.7743	38.7743
a107	683	RAL_362	non-acclimated	26.7	yes	3	32.7743	32.7743
a107	683	RAL_362	non-acclimated	26.7	yes	4	25.7743	25.7743
a107	683	RAL_362	non-acclimated	26.7	yes	4	31.7743	31.7743
a107	683	RAL_362	non-acclimated	26.7	yes	4	30.7743	30.7743
a107	683	RAL_362	non-acclimated	26.7	yes	4	31.7743	31.7743
a107	683	RAL_362	non-acclimated	26.7	yes	26	25.7743	25.7743
a107	683	RAL_362	non-acclimated	26.7	yes	26	44.7743	44.7743
a107	683	RAL_362	non-acclimated	26.7	yes	26	47.7743	47.7743
a107	683	RAL_362	non-acclimated	26.7	yes	86	31.7743	31.7743
a107	683	RAL_362	non-acclimated	26.7	yes	86	34.7743	34.7743
a107	683	RAL_362	non-acclimated	26.7	yes	86	37.7743	37.7743
a107	683	RAL_362	non-acclimated	26.7	yes	86	36.7743	36.7743
a107	683	RAL_362	non-acclimated	26.7	yes	86	37.7743	37.7743
a107	683	RAL_362	non-acclimated	26.7	yes	86	38.7743	38.7743
a107	683	RAL_362	non-acclimated	26.7	yes	86	33.7743	33.7743
a107	683	RAL_362	non-acclimated	26.7	yes	86	38.7743	38.7743
a107	683	RAL_362	non-acclimated	26.7	yes	86	35.7743	35.7743
a107	683	RAL_362	non-acclimated	26.7	yes	86	36.7743	36.7743
a107	683	RAL_362	non-acclimated	26.7	yes	86	36.7743	36.7743
a107	683	RAL_362	non-acclimated	26.7	yes	86	33.7743	33.7743
a107	683	RAL_362	non-acclimated	26.7	yes	86	31.7743	31.7743
a107	683	RAL_362	non-acclimated	26.7	yes	86	35.7743	35.7743
a107	683	RAL_362	non-acclimated	26.7	yes	86	36.7743	36.7743
a107	683	RAL_362	non-acclimated	26.7	yes	86	38.7743	38.7743
a107	683	RAL_362	non-acclimated	26.7	yes	86	44.7743	44.7743
a107	683	RAL_362	non-acclimated	26.7	yes	98	24.7743	24.7743
a107	683	RAL_362	non-acclimated	26.7	yes	98	30.7743	30.7743
a107	683	RAL_362	non-acclimated	26.7	yes	98	36.7743	36.7743
a107	683	RAL_362	non-acclimated	26.7	yes	98	34.7743	34.7743
a107	683	RAL_362	non-acclimated	26.7	yes	98	36.7743	36.7743
a107	683	RAL_362	non-acclimated	26.7	yes	98	40.7743	40.7743
a107	683	RAL_362	non-acclimated	26.7	yes	98	35.7743	35.7743
a107	683	RAL_362	non-acclimated	26.7	yes	98	33.7743	33.7743
a107	683	RAL_362	non-acclimated	26.7	yes	98	38.7743	38.7743
a107	683	RAL_362	non-acclimated	26.7	yes	98	38.7743	38.7743
a107	683	RAL_362	non-acclimated	26.7	yes	101	31.7743	31.7743
a107	683	RAL_362	non-acclimated	26.7	yes	101	30.7743	30.7743
a107	683	RAL_362	non-acclimated	26.7	yes	101	30.7743	30.7743
a107	683	RAL_362	non-acclimated	26.7	yes	101	29.7743	29.7743
a107	683	RAL_362	non-acclimated	26.7	yes	101	30.7743	30.7743
a107	683	RAL_362	non-acclimated	26.7	yes	101	31.7743	31.7743
a107	683	RAL_362	non-acclimated	26.7	yes	101	33.7743	33.7743
a107	683	RAL_362	non-acclimated	26.7	yes	101	38.7743	38.7743
a107	683	RAL_362	non-acclimated	26.7	yes	101	37.7743	37.7743
a107	683	RAL_362	non-acclimated	26.7	yes	101	34.7743	34.7743
a107	683	RAL_362	non-acclimated	26.7	yes	101	37.7743	37.7743
a107	683	RAL_362	non-acclimated	26.7	yes	101	32.7743	32.7743
a107	683	RAL_362	non-acclimated	26.7	yes	101	34.7743	34.7743
a107	683	RAL_362	non-acclimated	26.7	yes	101	34.7743	34.7743
a107	683	RAL_362	non-acclimated	26.7	yes	101	33.7743	33.7743
a107	683	RAL_362	non-acclimated	26.7	yes	101	34.7743	34.7743
a107	683	RAL_362	non-acclimated	26.7	yes	101	34.7743	34.7743
a107	683	RAL_362	non-acclimated	26.7	yes	101	33.7743	33.7743
a107	683	RAL_362	non-acclimated	26.7	yes	101	31.7743	31.7743
a107	683	RAL_362	non-acclimated	26.7	yes	101	33.7743	33.7743
a107	683	RAL_362	non-acclimated	26.7	yes	101	31.7743	31.7743
a107	683	RAL_362	non-acclimated	26.7	yes	101	37.7743	37.7743
a107	683	RAL_362	non-acclimated	26.7	yes	101	43.7743	43.7743
a107	683	RAL_362	non-acclimated	26.7	yes	101	35.7743	35.7743
a107	683	RAL_362	non-acclimated	26.7	yes	101	37.7743	37.7743
a107	683	RAL_362	non-acclimated	26.7	yes	101	34.7743	34.7743
a107	683	RAL_362	non-acclimated	26.7	yes	101	36.7743	36.7743
a107	683	RAL_362	non-acclimated	26.7	yes	101	33.7743	33.7743
a107	683	RAL_362	non-acclimated	26.7	yes	101	36.7743	36.7743
a107	683	RAL_362	non-acclimated	26.7	yes	101	33.7743	33.7743
a107	683	RAL_362	non-acclimated	26.7	yes	101	32.7743	32.7743
a107	683	RAL_362	non-acclimated	26.7	yes	101	33.7743	33.7743
a107	683	RAL_362	non-acclimated	26.7	yes	239	26.7743	NA
a107	683	RAL_362	non-acclimated	26.7	yes	239	27.7743	NA
a107	683	RAL_362	non-acclimated	26.7	yes	239	36.7743	NA
a107	683	RAL_362	non-acclimated	26.7	yes	239	41.7743	NA
a107	683	RAL_362	non-acclimated	26.7	yes	239	32.7743	NA
a107	683	RAL_362	non-acclimated	26.7	yes	239	24.7743	NA
a107	683	RAL_362	non-acclimated	26.7	yes	239	31.7743	NA
a107	683	RAL_362	non-acclimated	26.7	yes	239	31.7743	NA
a107	683	RAL_362	non-acclimated	26.7	yes	239	31.7743	NA
a107	683	RAL_362	non-acclimated	26.7	yes	239	41.7743	NA
a107	683	RAL_362	non-acclimated	26.7	yes	445	30.7743	30.7743
a107	683	RAL_362	non-acclimated	26.7	yes	445	31.7743	31.7743
a107	683	RAL_362	non-acclimated	26.7	yes	445	33.7743	33.7743
a107	683	RAL_362	non-acclimated	26.7	yes	445	33.7743	33.7743
a107	683	RAL_362	non-acclimated	26.7	yes	445	36.7743	36.7743
a107	683	RAL_362	non-acclimated	26.7	yes	445	32.7743	32.7743
a107	683	RAL_362	non-acclimated	26.7	yes	445	35.7743	35.7743
a107	683	RAL_362	non-acclimated	26.7	yes	445	35.7743	35.7743
a107	683	RAL_362	non-acclimated	26.7	yes	445	35.7743	35.7743
a107	683	RAL_362	non-acclimated	26.7	yes	445	36.7743	36.7743
a107	683	RAL_362	non-acclimated	26.7	yes	445	44.7743	44.7743
a107	683	RAL_362	non-acclimated	26.7	yes	463	31.7743	31.7743
a107	683	RAL_362	non-acclimated	26.7	yes	463	35.7743	35.7743
a107	683	RAL_362	non-acclimated	26.7	yes	470	38.7743	38.7743
a107	683	RAL_362	non-acclimated	26.7	yes	470	35.7743	35.7743
a107	683	RAL_362	non-acclimated	26.7	yes	470	38.7743	38.7743
a107	683	RAL_362	non-acclimated	26.7	yes	470	37.7743	37.7743
a107	683	RAL_362	non-acclimated	26.7	yes	470	36.7743	36.7743
a107	683	RAL_362	non-acclimated	26.7	yes	470	33.7743	33.7743
a107	683	RAL_362	non-acclimated	26.7	yes	470	36.7743	36.7743
a107	683	RAL_362	non-acclimated	26.7	yes	470	31.7743	31.7743
a107	683	RAL_362	non-acclimated	26.7	yes	470	41.7743	41.7743
a107	683	RAL_362	non-acclimated	26.7	yes	470	38.7743	38.7743
a107	683	RAL_362	non-acclimated	26.7	yes	470	39.7743	39.7743
a107	683	RAL_362	non-acclimated	26.7	yes	470	38.7743	38.7743
a107	683	RAL_362	non-acclimated	26.7	yes	470	37.7743	37.7743
a107	683	RAL_362	non-acclimated	26.7	yes	470	38.7743	38.7743
a107	683	RAL_362	non-acclimated	26.7	yes	470	37.7743	37.7743
a107	683	RAL_362	non-acclimated	26.7	yes	470	34.7743	34.7743
a107	683	RAL_362	non-acclimated	26.7	yes	470	35.7743	35.7743
a107	683	RAL_362	non-acclimated	26.7	yes	470	35.7743	35.7743
a107	683	RAL_362	non-acclimated	26.7	yes	470	34.7743	34.7743
a107	683	RAL_362	non-acclimated	26.7	yes	470	36.7743	36.7743
a107	683	RAL_362	non-acclimated	26.7	yes	470	35.7743	35.7743
a107	683	RAL_362	non-acclimated	26.7	yes	470	38.7743	38.7743
a107	683	RAL_362	non-acclimated	26.7	yes	470	37.7743	37.7743
a107	683	RAL_362	non-acclimated	26.7	yes	470	39.7743	39.7743
a107	683	RAL_362	non-acclimated	26.7	yes	520	21.7743	21.7743
a107	683	RAL_362	non-acclimated	26.7	yes	520	22.7743	22.7743
a107	683	RAL_362	non-acclimated	26.7	yes	520	25.7743	25.7743
a107	683	RAL_362	non-acclimated	26.7	yes	520	31.7743	31.7743
a107	683	RAL_362	non-acclimated	26.7	yes	520	36.7743	36.7743
a107	683	RAL_362	non-acclimated	26.7	yes	520	38.7743	38.7743
a107	683	RAL_362	non-acclimated	26.7	yes	520	41.7743	41.7743
a107	683	RAL_362	non-acclimated	26.7	yes	520	30.7743	30.7743
a107	683	RAL_362	non-acclimated	26.7	yes	520	36.7743	36.7743
a107	683	RAL_362	non-acclimated	26.7	yes	521	23.7743	23.7743
a107	683	RAL_362	non-acclimated	26.7	yes	521	25.7743	25.7743
a107	683	RAL_362	non-acclimated	26.7	yes	521	27.7743	27.7743
a107	683	RAL_362	non-acclimated	26.7	yes	521	34.7743	34.7743
a107	683	RAL_362	non-acclimated	26.7	yes	540	40.7743	40.7743
a107	683	RAL_362	non-acclimated	26.7	yes	540	30.7743	30.7743
a107	683	RAL_362	non-acclimated	26.7	yes	540	30.7743	30.7743
a107	683	RAL_362	non-acclimated	26.7	yes	540	41.7743	41.7743
a107	683	RAL_362	non-acclimated	26.7	yes	540	37.7743	37.7743
a107	683	RAL_362	non-acclimated	26.7	yes	541	31.7743	NA
a107	683	RAL_362	non-acclimated	26.7	yes	541	33.7743	NA
a107	683	RAL_362	non-acclimated	26.7	yes	541	36.7743	NA
a107	683	RAL_362	non-acclimated	26.7	yes	541	34.7743	NA
a107	683	RAL_362	non-acclimated	26.7	yes	541	41.7743	NA
a109	341	RAL_365	acclimated	26.9	no	0	38.983	38.983
a109	341	RAL_365	acclimated	26.9	no	0	31.983	31.983
a109	341	RAL_365	acclimated	26.9	no	0	31.983	31.983
a109	341	RAL_365	acclimated	26.9	no	0	39.983	39.983
a109	341	RAL_365	acclimated	26.9	no	0	33.983	33.983
a109	341	RAL_365	acclimated	26.9	no	0	37.983	37.983
a109	341	RAL_365	acclimated	26.9	no	0	40.983	40.983
a109	341	RAL_365	acclimated	26.9	no	0	40.983	40.983
a109	341	RAL_365	acclimated	26.9	no	15	34.983	34.983
a109	341	RAL_365	acclimated	26.9	no	15	33.983	33.983
a109	341	RAL_365	acclimated	26.9	no	15	35.983	35.983
a109	341	RAL_365	acclimated	26.9	no	15	37.983	37.983
a109	341	RAL_365	acclimated	26.9	no	15	35.983	35.983
a109	341	RAL_365	acclimated	26.9	no	15	38.983	38.983
a109	341	RAL_365	acclimated	26.9	no	15	39.983	39.983
a109	341	RAL_365	acclimated	26.9	no	15	34.983	34.983
a109	341	RAL_365	acclimated	26.9	no	15	38.983	38.983
a109	341	RAL_365	acclimated	26.9	no	15	40.983	40.983
a109	341	RAL_365	acclimated	26.9	no	15	35.983	35.983
a109	341	RAL_365	acclimated	26.9	no	15	33.983	33.983
a109	341	RAL_365	acclimated	26.9	no	15	34.983	34.983
a109	341	RAL_365	acclimated	26.9	no	15	34.983	34.983
a109	341	RAL_365	acclimated	26.9	no	15	34.983	34.983
a109	341	RAL_365	acclimated	26.9	no	15	35.983	35.983
a109	341	RAL_365	acclimated	26.9	no	15	33.983	33.983
a109	341	RAL_365	acclimated	26.9	no	15	34.983	34.983
a109	341	RAL_365	acclimated	26.9	no	15	34.983	34.983
a109	341	RAL_365	acclimated	26.9	no	23	33.983	33.983
a109	341	RAL_365	acclimated	26.9	no	23	29.983	29.983
a109	341	RAL_365	acclimated	26.9	no	23	34.983	34.983
a109	341	RAL_365	acclimated	26.9	no	23	34.983	34.983
a109	341	RAL_365	acclimated	26.9	no	23	32.983	32.983
a109	341	RAL_365	acclimated	26.9	no	23	36.983	36.983
a109	341	RAL_365	acclimated	26.9	no	23	43.983	43.983
a109	341	RAL_365	acclimated	26.9	no	24	31.983	31.983
a109	341	RAL_365	acclimated	26.9	no	24	36.983	36.983
a109	341	RAL_365	acclimated	26.9	no	25	34.983	34.983
a109	341	RAL_365	acclimated	26.9	no	25	32.983	32.983
a109	341	RAL_365	acclimated	26.9	no	25	33.983	33.983
a109	341	RAL_365	acclimated	26.9	no	25	35.983	35.983
a109	341	RAL_365	acclimated	26.9	no	25	34.983	34.983
a109	341	RAL_365	acclimated	26.9	no	25	33.983	33.983
a109	341	RAL_365	acclimated	26.9	no	25	35.983	35.983
a109	341	RAL_365	acclimated	26.9	no	25	32.983	32.983
a109	341	RAL_365	acclimated	26.9	no	25	33.983	33.983
a109	341	RAL_365	acclimated	26.9	no	25	34.983	34.983
a109	341	RAL_365	acclimated	26.9	no	25	34.983	34.983
a109	341	RAL_365	acclimated	26.9	no	25	32.983	32.983
a109	341	RAL_365	acclimated	26.9	no	25	35.983	35.983
a109	341	RAL_365	acclimated	26.9	no	25	40.983	40.983
a109	341	RAL_365	acclimated	26.9	no	34	31.983	31.983
a109	341	RAL_365	acclimated	26.9	no	34	34.983	34.983
a109	341	RAL_365	acclimated	26.9	no	34	31.983	31.983
a109	341	RAL_365	acclimated	26.9	no	34	41.983	41.983
a109	341	RAL_365	acclimated	26.9	no	34	39.983	39.983
a109	341	RAL_365	acclimated	26.9	no	34	45.983	45.983
a109	341	RAL_365	acclimated	26.9	no	34	49.983	49.983
a109	341	RAL_365	acclimated	26.9	no	34	47.983	47.983
a109	341	RAL_365	acclimated	26.9	no	34	40.983	40.983
a109	341	RAL_365	acclimated	26.9	no	34	61.983	61.983
a109	341	RAL_365	acclimated	26.9	no	34	49.983	49.983
a109	341	RAL_365	acclimated	26.9	no	34	34.983	34.983
a109	341	RAL_365	acclimated	26.9	no	34	48.983	48.983
a109	341	RAL_365	acclimated	26.9	no	34	39.983	39.983
a109	341	RAL_365	acclimated	26.9	no	34	36.983	36.983
a109	341	RAL_365	acclimated	26.9	no	34	37.983	37.983
a109	341	RAL_365	acclimated	26.9	no	34	36.983	36.983
a109	341	RAL_365	acclimated	26.9	no	34	32.983	32.983
a109	341	RAL_365	acclimated	26.9	no	34	34.983	34.983
a109	341	RAL_365	acclimated	26.9	no	34	31.983	31.983
a109	341	RAL_365	acclimated	26.9	no	34	32.983	32.983
a109	341	RAL_365	acclimated	26.9	no	59	31.983	31.983
a109	341	RAL_365	acclimated	26.9	no	59	35.983	35.983
a109	341	RAL_365	acclimated	26.9	no	66	39.983	39.983
a109	341	RAL_365	acclimated	26.9	no	66	34.983	34.983
a109	341	RAL_365	acclimated	26.9	no	66	29.983	29.983
a109	341	RAL_365	acclimated	26.9	no	66	32.983	32.983
a109	341	RAL_365	acclimated	26.9	no	66	32.983	32.983
a109	341	RAL_365	acclimated	26.9	no	66	35.983	35.983
a109	341	RAL_365	acclimated	26.9	no	66	33.983	33.983
a109	341	RAL_365	acclimated	26.9	no	66	34.983	34.983
a109	341	RAL_365	acclimated	26.9	no	67	32.983	32.983
a109	341	RAL_365	acclimated	26.9	no	67	32.983	32.983
a109	341	RAL_365	acclimated	26.9	no	67	32.983	32.983
a109	341	RAL_365	acclimated	26.9	no	67	35.983	35.983
a109	341	RAL_365	acclimated	26.9	no	67	39.983	39.983
a109	341	RAL_365	acclimated	26.9	no	67	35.983	35.983
a109	341	RAL_365	acclimated	26.9	no	67	33.983	33.983
a109	341	RAL_365	acclimated	26.9	no	67	33.983	33.983
a109	341	RAL_365	acclimated	26.9	no	67	32.983	32.983
a109	341	RAL_365	acclimated	26.9	no	96	32.983	32.983
a109	341	RAL_365	acclimated	26.9	no	96	39.983	39.983
a109	341	RAL_365	acclimated	26.9	no	96	31.983	31.983
a109	341	RAL_365	acclimated	26.9	no	96	43.983	43.983
a109	341	RAL_365	acclimated	26.9	no	96	47.983	47.983
a109	341	RAL_365	acclimated	26.9	no	96	37.983	37.983
a109	341	RAL_365	acclimated	26.9	no	125	32.983	32.983
a109	341	RAL_365	acclimated	26.9	no	125	32.983	32.983
a109	341	RAL_365	acclimated	26.9	no	125	36.983	36.983
a109	341	RAL_365	acclimated	26.9	no	125	34.983	34.983
a109	341	RAL_365	acclimated	26.9	no	125	35.983	35.983
a109	341	RAL_365	acclimated	26.9	no	125	38.983	38.983
a109	341	RAL_365	acclimated	26.9	no	125	37.983	37.983
a109	341	RAL_365	acclimated	26.9	no	125	37.983	37.983
a109	341	RAL_365	acclimated	26.9	no	153	39.983	39.983
a109	341	RAL_365	acclimated	26.9	no	153	33.983	33.983
a109	341	RAL_365	acclimated	26.9	no	154	40.983	40.983
a109	341	RAL_365	acclimated	26.9	no	154	39.983	39.983
a109	341	RAL_365	acclimated	26.9	no	164	37.983	37.983
a109	341	RAL_365	acclimated	26.9	no	164	34.983	34.983
a109	341	RAL_365	acclimated	26.9	no	170	35.983	35.983
a109	341	RAL_365	acclimated	26.9	no	170	32.983	32.983
a109	341	RAL_365	acclimated	26.9	no	170	33.983	33.983
a109	341	RAL_365	acclimated	26.9	no	170	33.983	33.983
a109	341	RAL_365	acclimated	26.9	no	170	32.983	32.983
a109	341	RAL_365	acclimated	26.9	no	170	33.983	33.983
a109	341	RAL_365	acclimated	26.9	no	170	34.983	34.983
a109	341	RAL_365	acclimated	26.9	no	170	32.983	32.983
a109	341	RAL_365	acclimated	26.9	no	170	35.983	35.983
a109	341	RAL_365	acclimated	26.9	no	170	32.983	32.983
a109	341	RAL_365	acclimated	26.9	no	170	34.983	34.983
a109	341	RAL_365	acclimated	26.9	no	170	32.983	32.983
a109	341	RAL_365	acclimated	26.9	no	170	31.983	31.983
a109	341	RAL_365	acclimated	26.9	no	170	34.983	34.983
a109	341	RAL_365	acclimated	26.9	no	170	35.983	35.983
a109	341	RAL_365	acclimated	26.9	no	170	32.983	32.983
a109	341	RAL_365	acclimated	26.9	no	170	33.983	33.983
a109	341	RAL_365	acclimated	26.9	no	171	32.983	32.983
a109	341	RAL_365	acclimated	26.9	no	171	34.983	34.983
a109	341	RAL_365	acclimated	26.9	no	171	35.983	35.983
a109	341	RAL_365	acclimated	26.9	no	171	32.983	32.983
a109	341	RAL_365	acclimated	26.9	no	171	33.983	33.983
a109	341	RAL_365	acclimated	26.9	no	171	33.983	33.983
a109	341	RAL_365	acclimated	26.9	no	171	32.983	32.983
a109	341	RAL_365	acclimated	26.9	no	171	34.983	34.983
a109	341	RAL_365	acclimated	26.9	no	171	34.983	34.983
a109	341	RAL_365	acclimated	26.9	no	171	35.983	35.983
a109	341	RAL_365	acclimated	26.9	no	171	35.983	35.983
a109	341	RAL_365	acclimated	26.9	no	171	40.983	40.983
a109	341	RAL_365	acclimated	26.9	no	171	64.983	64.983
a109	341	RAL_365	acclimated	26.9	no	180	32.983	32.983
a109	341	RAL_365	acclimated	26.9	no	180	34.983	34.983
a109	341	RAL_365	acclimated	26.9	no	180	44.983	44.983
a109	341	RAL_365	acclimated	26.9	no	180	40.983	40.983
a109	341	RAL_365	acclimated	26.9	no	180	58.983	58.983
a109	341	RAL_365	acclimated	26.9	no	180	35.983	35.983
a109	341	RAL_365	acclimated	26.9	no	180	37.983	37.983
a109	341	RAL_365	acclimated	26.9	no	180	42.983	42.983
a109	341	RAL_365	acclimated	26.9	no	180	37.983	37.983
a109	341	RAL_365	acclimated	26.9	no	180	40.983	40.983
a109	341	RAL_365	acclimated	26.9	no	188	48.983	48.983
a109	341	RAL_365	acclimated	26.9	no	188	34.983	34.983
a109	341	RAL_365	acclimated	26.9	no	188	44.983	44.983
a109	341	RAL_365	acclimated	26.9	no	189	34.983	34.983
a109	341	RAL_365	acclimated	26.9	no	189	34.983	34.983
a109	341	RAL_365	acclimated	26.9	no	189	35.983	35.983
a109	341	RAL_365	acclimated	26.9	no	189	39.983	39.983
a109	341	RAL_365	acclimated	26.9	no	189	37.983	37.983
a109	341	RAL_365	acclimated	26.9	no	189	39.983	39.983
a109	341	RAL_365	acclimated	26.9	no	220	36.983	36.983
a109	341	RAL_365	acclimated	26.9	no	220	45.983	45.983
a109	341	RAL_365	acclimated	26.9	no	220	33.983	33.983
a109	341	RAL_365	acclimated	26.9	no	220	38.983	38.983
a109	341	RAL_365	acclimated	26.9	no	220	34.983	34.983
a109	341	RAL_365	acclimated	26.9	no	220	36.983	36.983
a109	341	RAL_365	acclimated	26.9	no	220	33.983	33.983
a109	341	RAL_365	acclimated	26.9	no	220	34.983	34.983
a109	341	RAL_365	acclimated	26.9	no	220	31.983	31.983
a109	341	RAL_365	acclimated	26.9	no	220	35.983	35.983
a109	341	RAL_365	acclimated	26.9	no	220	34.983	34.983
a109	341	RAL_365	acclimated	26.9	no	220	35.983	35.983
a109	341	RAL_365	acclimated	26.9	no	220	33.983	33.983
a109	341	RAL_365	acclimated	26.9	no	220	31.983	31.983
a109	341	RAL_365	acclimated	26.9	no	220	32.983	32.983
a109	341	RAL_365	acclimated	26.9	no	220	34.983	34.983
a109	341	RAL_365	acclimated	26.9	no	227	35.983	35.983
a109	341	RAL_365	acclimated	26.9	no	227	37.983	37.983
a109	341	RAL_365	acclimated	26.9	no	227	37.983	37.983
a109	341	RAL_365	acclimated	26.9	no	227	40.983	40.983
a109	341	RAL_365	acclimated	26.9	no	227	43.983	43.983
a109	341	RAL_365	acclimated	26.9	no	237	36.983	36.983
a109	341	RAL_365	acclimated	26.9	no	237	31.983	31.983
a109	341	RAL_365	acclimated	26.9	no	237	34.983	34.983
a109	341	RAL_365	acclimated	26.9	no	237	39.983	39.983
a109	341	RAL_365	acclimated	26.9	no	237	46.983	46.983
a109	341	RAL_365	acclimated	26.9	no	237	43.983	43.983
a109	341	RAL_365	acclimated	26.9	no	237	43.983	43.983
a109	341	RAL_365	acclimated	26.9	no	253	26.983	26.983
a109	341	RAL_365	acclimated	26.9	no	253	28.983	28.983
a109	341	RAL_365	acclimated	26.9	no	253	29.983	29.983
a109	341	RAL_365	acclimated	26.9	no	253	33.983	33.983
a109	341	RAL_365	acclimated	26.9	no	253	31.983	31.983
a109	341	RAL_365	acclimated	26.9	no	253	34.983	34.983
a109	341	RAL_365	acclimated	26.9	no	253	37.983	37.983
a109	341	RAL_365	acclimated	26.9	no	253	32.983	32.983
a109	341	RAL_365	acclimated	26.9	no	264	39.983	39.983
a109	341	RAL_365	acclimated	26.9	no	264	36.983	36.983
a109	341	RAL_365	acclimated	26.9	no	264	40.983	40.983
a109	341	RAL_365	acclimated	26.9	no	264	66.983	66.983
a109	341	RAL_365	acclimated	26.9	no	265	38.983	38.983
a109	341	RAL_365	acclimated	26.9	no	265	35.983	35.983
a109	341	RAL_365	acclimated	26.9	no	265	35.983	35.983
a109	341	RAL_365	acclimated	26.9	no	265	38.983	38.983
a109	341	RAL_365	acclimated	26.9	no	265	36.983	36.983
a109	341	RAL_365	acclimated	26.9	no	265	31.983	31.983
a109	341	RAL_365	acclimated	26.9	no	265	34.983	34.983
a109	341	RAL_365	acclimated	26.9	no	265	35.983	35.983
a109	341	RAL_365	acclimated	26.9	no	265	31.983	31.983
a109	341	RAL_365	acclimated	26.9	no	265	33.983	33.983
a109	341	RAL_365	acclimated	26.9	no	265	34.983	34.983
a109	341	RAL_365	acclimated	26.9	no	265	35.983	35.983
a109	341	RAL_365	acclimated	26.9	no	266	35.983	35.983
a109	341	RAL_365	acclimated	26.9	no	266	63.983	63.983
a109	341	RAL_365	acclimated	26.9	no	271	34.983	34.983
a109	341	RAL_365	acclimated	26.9	no	271	36.983	36.983
a109	341	RAL_365	acclimated	26.9	no	271	33.983	33.983
a109	341	RAL_365	acclimated	26.9	no	274	31.983	31.983
a109	341	RAL_365	acclimated	26.9	no	274	29.983	29.983
a109	341	RAL_365	acclimated	26.9	no	274	33.983	33.983
a109	341	RAL_365	acclimated	26.9	no	274	29.983	29.983
a109	341	RAL_365	acclimated	26.9	no	274	34.983	34.983
a109	341	RAL_365	acclimated	26.9	no	274	34.983	34.983
a109	341	RAL_365	acclimated	26.9	no	281	32.983	32.983
a109	341	RAL_365	acclimated	26.9	no	281	32.983	32.983
a109	341	RAL_365	acclimated	26.9	no	281	32.983	32.983
a109	341	RAL_365	acclimated	26.9	no	281	35.983	35.983
a109	341	RAL_365	acclimated	26.9	no	281	35.983	35.983
a109	341	RAL_365	acclimated	26.9	no	281	33.983	33.983
a109	341	RAL_365	acclimated	26.9	no	281	32.983	32.983
a109	341	RAL_365	acclimated	26.9	no	281	34.983	34.983
a109	341	RAL_365	acclimated	26.9	no	281	34.983	34.983
a109	341	RAL_365	acclimated	26.9	no	281	32.983	32.983
a109	341	RAL_365	acclimated	26.9	no	281	32.983	32.983
a109	341	RAL_365	acclimated	26.9	no	281	31.983	31.983
a109	341	RAL_365	acclimated	26.9	no	281	32.983	32.983
a109	341	RAL_365	acclimated	26.9	no	281	31.983	31.983
a109	341	RAL_365	acclimated	26.9	no	281	33.983	33.983
a109	341	RAL_365	acclimated	26.9	no	281	33.983	33.983
a109	341	RAL_365	acclimated	26.9	no	281	35.983	35.983
a109	341	RAL_365	acclimated	26.9	no	281	35.983	35.983
a109	341	RAL_365	acclimated	26.9	no	281	45.983	45.983
a109	341	RAL_365	acclimated	26.9	no	281	41.983	41.983
a109	341	RAL_365	acclimated	26.9	no	281	35.983	35.983
a109	341	RAL_365	acclimated	26.9	no	281	39.983	39.983
a109	341	RAL_365	acclimated	26.9	no	281	40.983	40.983
a109	341	RAL_365	acclimated	26.9	no	281	41.983	41.983
a109	341	RAL_365	acclimated	26.9	no	281	47.983	47.983
a11	136	RAL_153	acclimated	24.9	yes	0	39.8956	39.8956
a11	136	RAL_153	acclimated	24.9	yes	0	37.8956	37.8956
a11	136	RAL_153	acclimated	24.9	yes	0	34.8956	34.8956
a11	136	RAL_153	acclimated	24.9	yes	0	40.8956	40.8956
a11	136	RAL_153	acclimated	24.9	yes	8	22.8956	22.8956
a11	136	RAL_153	acclimated	24.9	yes	8	39.8956	39.8956
a11	136	RAL_153	acclimated	24.9	yes	10	24.8956	24.8956
a11	136	RAL_153	acclimated	24.9	yes	10	38.8956	38.8956
a11	136	RAL_153	acclimated	24.9	yes	10	41.8956	41.8956
a11	136	RAL_153	acclimated	24.9	yes	19	20.8956	20.8956
a11	136	RAL_153	acclimated	24.9	yes	19	25.8956	25.8956
a11	136	RAL_153	acclimated	24.9	yes	19	36.8956	36.8956
a11	136	RAL_153	acclimated	24.9	yes	33	34.8956	34.8956
a11	136	RAL_153	acclimated	24.9	yes	33	36.8956	36.8956
a11	136	RAL_153	acclimated	24.9	yes	33	33.8956	33.8956
a11	136	RAL_153	acclimated	24.9	yes	56	31.8956	31.8956
a11	136	RAL_153	acclimated	24.9	yes	56	45.8956	45.8956
a11	136	RAL_153	acclimated	24.9	yes	58	29.8956	29.8956
a11	136	RAL_153	acclimated	24.9	yes	58	40.8956	40.8956
a11	136	RAL_153	acclimated	24.9	yes	58	20.8956	20.8956
a11	136	RAL_153	acclimated	24.9	yes	58	36.8956	36.8956
a11	136	RAL_153	acclimated	24.9	yes	58	37.8956	37.8956
a11	136	RAL_153	acclimated	24.9	yes	58	40.8956	40.8956
a11	136	RAL_153	acclimated	24.9	yes	81	33.8956	33.8956
a11	136	RAL_153	acclimated	24.9	yes	81	33.8956	33.8956
a11	136	RAL_153	acclimated	24.9	yes	81	31.8956	31.8956
a11	136	RAL_153	acclimated	24.9	yes	81	33.8956	33.8956
a11	136	RAL_153	acclimated	24.9	yes	82	33.8956	33.8956
a11	136	RAL_153	acclimated	24.9	yes	82	34.8956	34.8956
a11	136	RAL_153	acclimated	24.9	yes	82	35.8956	35.8956
a11	136	RAL_153	acclimated	24.9	yes	82	34.8956	34.8956
a11	136	RAL_153	acclimated	24.9	yes	82	32.8956	32.8956
a11	136	RAL_153	acclimated	24.9	yes	82	31.8956	31.8956
a11	136	RAL_153	acclimated	24.9	yes	82	30.8956	30.8956
a11	136	RAL_153	acclimated	24.9	yes	82	32.8956	32.8956
a11	136	RAL_153	acclimated	24.9	yes	82	32.8956	32.8956
a11	136	RAL_153	acclimated	24.9	yes	82	30.8956	30.8956
a11	136	RAL_153	acclimated	24.9	yes	82	32.8956	32.8956
a11	136	RAL_153	acclimated	24.9	yes	82	32.8956	32.8956
a11	136	RAL_153	acclimated	24.9	yes	82	32.8956	32.8956
a11	136	RAL_153	acclimated	24.9	yes	82	32.8956	32.8956
a11	136	RAL_153	acclimated	24.9	yes	82	31.8956	31.8956
a11	136	RAL_153	acclimated	24.9	yes	82	37.8956	37.8956
a11	136	RAL_153	acclimated	24.9	yes	82	44.8956	44.8956
a110	916	RAL_517	non-acclimated	26.9	no	0	33.983	NA
a110	916	RAL_517	non-acclimated	26.9	no	0	33.983	NA
a110	916	RAL_517	non-acclimated	26.9	no	0	34.983	NA
a110	916	RAL_517	non-acclimated	26.9	no	0	35.983	NA
a110	916	RAL_517	non-acclimated	26.9	no	0	33.983	NA
a110	916	RAL_517	non-acclimated	26.9	no	0	42.983	NA
a110	916	RAL_517	non-acclimated	26.9	no	63	32.983	NA
a110	916	RAL_517	non-acclimated	26.9	no	63	28.983	NA
a110	916	RAL_517	non-acclimated	26.9	no	63	33.983	NA
a110	916	RAL_517	non-acclimated	26.9	no	63	33.983	NA
a110	916	RAL_517	non-acclimated	26.9	no	63	34.983	NA
a110	916	RAL_517	non-acclimated	26.9	no	63	31.983	NA
a110	916	RAL_517	non-acclimated	26.9	no	63	31.983	NA
a110	916	RAL_517	non-acclimated	26.9	no	63	33.983	NA
a110	916	RAL_517	non-acclimated	26.9	no	63	33.983	NA
a110	916	RAL_517	non-acclimated	26.9	no	63	31.983	NA
a110	916	RAL_517	non-acclimated	26.9	no	63	31.983	NA
a110	916	RAL_517	non-acclimated	26.9	no	63	31.983	NA
a110	916	RAL_517	non-acclimated	26.9	no	63	31.983	NA
a111	987	RAL_195	acclimated	25	no	0	51	51
a111	987	RAL_195	acclimated	25	no	0	57	57
a111	987	RAL_195	acclimated	25	no	0	57	57
a111	987	RAL_195	acclimated	25	no	0	62	62
a111	987	RAL_195	acclimated	25	no	3	42	42
a111	987	RAL_195	acclimated	25	no	3	31	31
a111	987	RAL_195	acclimated	25	no	33	40	40
a111	987	RAL_195	acclimated	25	no	33	36	36
a111	987	RAL_195	acclimated	25	no	33	51	51
a111	987	RAL_195	acclimated	25	no	33	41	41
a111	987	RAL_195	acclimated	25	no	49	30	30
a111	987	RAL_195	acclimated	25	no	49	31	31
a111	987	RAL_195	acclimated	25	no	49	32	32
a111	987	RAL_195	acclimated	25	no	49	34	34
a111	987	RAL_195	acclimated	25	no	49	34	34
a111	987	RAL_195	acclimated	25	no	49	39	39
a111	987	RAL_195	acclimated	25	no	49	39	39
a111	987	RAL_195	acclimated	25	no	49	55	55
a111	987	RAL_195	acclimated	25	no	49	34	34
a111	987	RAL_195	acclimated	25	no	49	41	41
a111	987	RAL_195	acclimated	25	no	49	36	36
a111	987	RAL_195	acclimated	25	no	49	41	41
a111	987	RAL_195	acclimated	25	no	49	54	54
a111	987	RAL_195	acclimated	25	no	49	65	65
a111	987	RAL_195	acclimated	25	no	147	38	38
a111	987	RAL_195	acclimated	25	no	147	43	43
a111	987	RAL_195	acclimated	25	no	147	40	40
a111	987	RAL_195	acclimated	25	no	147	39	39
a111	987	RAL_195	acclimated	25	no	147	39	39
a111	987	RAL_195	acclimated	25	no	153	37	37
a111	987	RAL_195	acclimated	25	no	153	41	41
a111	987	RAL_195	acclimated	25	no	153	47	47
a111	987	RAL_195	acclimated	25	no	153	32	32
a111	987	RAL_195	acclimated	25	no	154	40	40
a111	987	RAL_195	acclimated	25	no	154	43	43
a111	987	RAL_195	acclimated	25	no	154	38	38
a111	987	RAL_195	acclimated	25	no	168	36	36
a111	987	RAL_195	acclimated	25	no	168	39	39
a111	987	RAL_195	acclimated	25	no	168	44	44
a111	987	RAL_195	acclimated	25	no	172	32	32
a111	987	RAL_195	acclimated	25	no	172	32	32
a111	987	RAL_195	acclimated	25	no	172	34	34
a111	987	RAL_195	acclimated	25	no	172	43	43
a111	987	RAL_195	acclimated	25	no	210	31	31
a111	987	RAL_195	acclimated	25	no	210	31	31
a111	987	RAL_195	acclimated	25	no	210	34	34
a111	987	RAL_195	acclimated	25	no	210	38	38
a111	987	RAL_195	acclimated	25	no	210	43	43
a111	987	RAL_195	acclimated	25	no	210	47	47
a111	987	RAL_195	acclimated	25	no	210	52	52
a111	987	RAL_195	acclimated	25	no	210	44	44
a111	987	RAL_195	acclimated	25	no	210	34	34
a111	987	RAL_195	acclimated	25	no	210	40	40
a111	987	RAL_195	acclimated	25	no	210	41	41
a111	987	RAL_195	acclimated	25	no	210	52	52
a111	987	RAL_195	acclimated	25	no	211	41	41
a111	987	RAL_195	acclimated	25	no	211	36	36
a111	987	RAL_195	acclimated	25	no	211	38	38
a111	987	RAL_195	acclimated	25	no	211	46	46
a111	987	RAL_195	acclimated	25	no	216	24	24
a111	987	RAL_195	acclimated	25	no	216	25	25
a111	987	RAL_195	acclimated	25	no	224	37	37
a111	987	RAL_195	acclimated	25	no	224	44	44
a111	987	RAL_195	acclimated	25	no	230	31	31
a111	987	RAL_195	acclimated	25	no	230	35	35
a111	987	RAL_195	acclimated	25	no	231	34	34
a111	987	RAL_195	acclimated	25	no	231	34	34
a111	987	RAL_195	acclimated	25	no	231	33	33
a111	987	RAL_195	acclimated	25	no	273	47	47
a111	987	RAL_195	acclimated	25	no	273	51	51
a111	987	RAL_195	acclimated	25	no	273	46	46
a111	987	RAL_195	acclimated	25	no	273	44	44
a111	987	RAL_195	acclimated	25	no	275	36	36
a111	987	RAL_195	acclimated	25	no	275	37	37
a111	987	RAL_195	acclimated	25	no	275	46	46
a111	987	RAL_195	acclimated	25	no	275	48	48
a111	987	RAL_195	acclimated	25	no	275	46	46
a111	987	RAL_195	acclimated	25	no	275	42	42
a111	987	RAL_195	acclimated	25	no	275	44	44
a111	987	RAL_195	acclimated	25	no	275	44	44
a111	987	RAL_195	acclimated	25	no	293	32	32
a111	987	RAL_195	acclimated	25	no	293	37	37
a111	987	RAL_195	acclimated	25	no	293	37	37
a111	987	RAL_195	acclimated	25	no	293	36	36
a111	987	RAL_195	acclimated	25	no	293	35	35
a111	987	RAL_195	acclimated	25	no	293	36	36
a111	987	RAL_195	acclimated	25	no	293	39	39
a111	987	RAL_195	acclimated	25	no	293	41	41
a111	987	RAL_195	acclimated	25	no	293	45	45
a111	987	RAL_195	acclimated	25	no	293	44	44
a111	987	RAL_195	acclimated	25	no	293	37	37
a111	987	RAL_195	acclimated	25	no	293	39	39
a111	987	RAL_195	acclimated	25	no	294	39	39
a111	987	RAL_195	acclimated	25	no	294	42	42
a111	987	RAL_195	acclimated	25	no	294	51	51
a111	987	RAL_195	acclimated	25	no	295	48	48
a111	987	RAL_195	acclimated	25	no	295	47	47
a111	987	RAL_195	acclimated	25	no	305	39	39
a111	987	RAL_195	acclimated	25	no	305	39	39
a111	987	RAL_195	acclimated	25	no	305	36	36
a111	987	RAL_195	acclimated	25	no	305	36	36
a111	987	RAL_195	acclimated	25	no	305	51	51
a111	987	RAL_195	acclimated	25	no	305	40	40
a111	987	RAL_195	acclimated	25	no	305	41	41
a111	987	RAL_195	acclimated	25	no	305	38	38
a111	987	RAL_195	acclimated	25	no	305	37	37
a111	987	RAL_195	acclimated	25	no	305	39	39
a111	987	RAL_195	acclimated	25	no	305	35	35
a111	987	RAL_195	acclimated	25	no	305	37	37
a111	987	RAL_195	acclimated	25	no	305	35	35
a111	987	RAL_195	acclimated	25	no	305	34	34
a111	987	RAL_195	acclimated	25	no	305	37	37
a111	987	RAL_195	acclimated	25	no	305	38	38
a111	987	RAL_195	acclimated	25	no	305	36	36
a111	987	RAL_195	acclimated	25	no	305	37	37
a111	987	RAL_195	acclimated	25	no	305	36	36
a111	987	RAL_195	acclimated	25	no	305	37	37
a111	987	RAL_195	acclimated	25	no	305	37	37
a111	987	RAL_195	acclimated	25	no	305	37	37
a111	987	RAL_195	acclimated	25	no	305	38	38
a111	987	RAL_195	acclimated	25	no	305	42	42
a111	987	RAL_195	acclimated	25	no	307	37	37
a111	987	RAL_195	acclimated	25	no	307	37	37
a111	987	RAL_195	acclimated	25	no	307	49	49
a111	987	RAL_195	acclimated	25	no	307	47	47
a111	987	RAL_195	acclimated	25	no	331	34	34
a111	987	RAL_195	acclimated	25	no	331	35	35
a111	987	RAL_195	acclimated	25	no	331	37	37
a111	987	RAL_195	acclimated	25	no	331	32	32
a111	987	RAL_195	acclimated	25	no	331	34	34
a111	987	RAL_195	acclimated	25	no	331	35	35
a111	987	RAL_195	acclimated	25	no	331	37	37
a111	987	RAL_195	acclimated	25	no	331	36	36
a111	987	RAL_195	acclimated	25	no	331	36	36
a111	987	RAL_195	acclimated	25	no	331	35	35
a111	987	RAL_195	acclimated	25	no	331	34	34
a111	987	RAL_195	acclimated	25	no	331	37	37
a111	987	RAL_195	acclimated	25	no	331	39	39
a111	987	RAL_195	acclimated	25	no	331	39	39
a111	987	RAL_195	acclimated	25	no	331	41	41
a111	987	RAL_195	acclimated	25	no	331	37	37
a111	987	RAL_195	acclimated	25	no	331	36	36
a111	987	RAL_195	acclimated	25	no	331	36	36
a111	987	RAL_195	acclimated	25	no	331	37	37
a111	987	RAL_195	acclimated	25	no	331	34	34
a111	987	RAL_195	acclimated	25	no	331	36	36
a111	987	RAL_195	acclimated	25	no	331	35	35
a111	987	RAL_195	acclimated	25	no	331	37	37
a111	987	RAL_195	acclimated	25	no	331	37	37
a111	987	RAL_195	acclimated	25	no	331	43	43
a111	987	RAL_195	acclimated	25	no	331	44	44
a111	987	RAL_195	acclimated	25	no	331	41	41
a111	987	RAL_195	acclimated	25	no	332	43	43
a111	987	RAL_195	acclimated	25	no	332	37	37
a111	987	RAL_195	acclimated	25	no	332	44	44
a111	987	RAL_195	acclimated	25	no	332	34	34
a111	987	RAL_195	acclimated	25	no	332	33	33
a111	987	RAL_195	acclimated	25	no	349	36	36
a111	987	RAL_195	acclimated	25	no	349	37	37
a111	987	RAL_195	acclimated	25	no	349	44	44
a111	987	RAL_195	acclimated	25	no	349	42	42
a111	987	RAL_195	acclimated	25	no	349	37	37
a111	987	RAL_195	acclimated	25	no	349	37	37
a111	987	RAL_195	acclimated	25	no	349	39	39
a111	987	RAL_195	acclimated	25	no	349	35	35
a111	987	RAL_195	acclimated	25	no	349	34	34
a111	987	RAL_195	acclimated	25	no	349	34	34
a111	987	RAL_195	acclimated	25	no	349	35	35
a111	987	RAL_195	acclimated	25	no	349	36	36
a111	987	RAL_195	acclimated	25	no	349	33	33
a111	987	RAL_195	acclimated	25	no	349	35	35
a111	987	RAL_195	acclimated	25	no	349	36	36
a111	987	RAL_195	acclimated	25	no	349	35	35
a111	987	RAL_195	acclimated	25	no	349	35	35
a111	987	RAL_195	acclimated	25	no	349	36	36
a111	987	RAL_195	acclimated	25	no	349	35	35
a111	987	RAL_195	acclimated	25	no	349	34	34
a111	987	RAL_195	acclimated	25	no	349	36	36
a111	987	RAL_195	acclimated	25	no	349	34	34
a111	987	RAL_195	acclimated	25	no	349	41	41
a111	987	RAL_195	acclimated	25	no	364	39	39
a111	987	RAL_195	acclimated	25	no	364	38	38
a111	987	RAL_195	acclimated	25	no	364	37	37
a111	987	RAL_195	acclimated	25	no	364	37	37
a111	987	RAL_195	acclimated	25	no	364	37	37
a111	987	RAL_195	acclimated	25	no	364	37	37
a111	987	RAL_195	acclimated	25	no	364	36	36
a111	987	RAL_195	acclimated	25	no	364	35	35
a111	987	RAL_195	acclimated	25	no	364	35	35
a111	987	RAL_195	acclimated	25	no	364	35	35
a111	987	RAL_195	acclimated	25	no	364	34	34
a111	987	RAL_195	acclimated	25	no	364	36	36
a111	987	RAL_195	acclimated	25	no	364	36	36
a111	987	RAL_195	acclimated	25	no	364	39	39
a111	987	RAL_195	acclimated	25	no	364	36	36
a111	987	RAL_195	acclimated	25	no	364	36	36
a111	987	RAL_195	acclimated	25	no	364	37	37
a111	987	RAL_195	acclimated	25	no	364	36	36
a111	987	RAL_195	acclimated	25	no	364	38	38
a111	987	RAL_195	acclimated	25	no	364	36	36
a111	987	RAL_195	acclimated	25	no	364	37	37
a111	987	RAL_195	acclimated	25	no	364	39	39
a111	987	RAL_195	acclimated	25	no	364	37	37
a111	987	RAL_195	acclimated	25	no	364	41	41
a111	987	RAL_195	acclimated	25	no	382	41	41
a111	987	RAL_195	acclimated	25	no	382	57	57
a111	987	RAL_195	acclimated	25	no	383	42	42
a111	987	RAL_195	acclimated	25	no	383	42	42
a111	987	RAL_195	acclimated	25	no	383	41	41
a111	987	RAL_195	acclimated	25	no	383	38	38
a111	987	RAL_195	acclimated	25	no	383	37	37
a111	987	RAL_195	acclimated	25	no	383	42	42
a111	987	RAL_195	acclimated	25	no	383	36	36
a111	987	RAL_195	acclimated	25	no	383	36	36
a111	987	RAL_195	acclimated	25	no	383	36	36
a111	987	RAL_195	acclimated	25	no	383	35	35
a111	987	RAL_195	acclimated	25	no	383	35	35
a111	987	RAL_195	acclimated	25	no	383	35	35
a111	987	RAL_195	acclimated	25	no	383	36	36
a111	987	RAL_195	acclimated	25	no	383	39	39
a111	987	RAL_195	acclimated	25	no	383	34	34
a111	987	RAL_195	acclimated	25	no	383	34	34
a111	987	RAL_195	acclimated	25	no	383	35	35
a111	987	RAL_195	acclimated	25	no	383	34	34
a111	987	RAL_195	acclimated	25	no	383	35	35
a111	987	RAL_195	acclimated	25	no	383	34	34
a111	987	RAL_195	acclimated	25	no	383	35	35
a111	987	RAL_195	acclimated	25	no	383	36	36
a111	987	RAL_195	acclimated	25	no	383	39	39
a111	987	RAL_195	acclimated	25	no	383	39	39
a111	987	RAL_195	acclimated	25	no	383	37	37
a111	987	RAL_195	acclimated	25	no	391	49	49
a111	987	RAL_195	acclimated	25	no	391	38	38
a111	987	RAL_195	acclimated	25	no	391	48	48
a111	987	RAL_195	acclimated	25	no	391	48	48
a111	987	RAL_195	acclimated	25	no	391	37	37
a111	987	RAL_195	acclimated	25	no	391	36	36
a111	987	RAL_195	acclimated	25	no	391	37	37
a111	987	RAL_195	acclimated	25	no	391	44	44
a111	987	RAL_195	acclimated	25	no	391	34	34
a111	987	RAL_195	acclimated	25	no	391	34	34
a111	987	RAL_195	acclimated	25	no	391	36	36
a111	987	RAL_195	acclimated	25	no	391	36	36
a111	987	RAL_195	acclimated	25	no	391	37	37
a111	987	RAL_195	acclimated	25	no	391	35	35
a111	987	RAL_195	acclimated	25	no	391	34	34
a111	987	RAL_195	acclimated	25	no	391	35	35
a111	987	RAL_195	acclimated	25	no	391	36	36
a111	987	RAL_195	acclimated	25	no	391	40	40
a111	987	RAL_195	acclimated	25	no	391	37	37
a111	987	RAL_195	acclimated	25	no	391	35	35
a111	987	RAL_195	acclimated	25	no	391	35	35
a111	987	RAL_195	acclimated	25	no	391	34	34
a111	987	RAL_195	acclimated	25	no	391	36	36
a111	987	RAL_195	acclimated	25	no	391	34	34
a111	987	RAL_195	acclimated	25	no	391	36	36
a111	987	RAL_195	acclimated	25	no	391	33	33
a111	987	RAL_195	acclimated	25	no	391	36	36
a111	987	RAL_195	acclimated	25	no	391	37	37
a111	987	RAL_195	acclimated	25	no	391	44	44
a111	987	RAL_195	acclimated	25	no	519	41	41
a111	987	RAL_195	acclimated	25	no	519	41	41
a111	987	RAL_195	acclimated	25	no	519	37	37
a111	987	RAL_195	acclimated	25	no	519	46	46
a111	987	RAL_195	acclimated	25	no	519	51	51
a111	987	RAL_195	acclimated	25	no	519	54	54
a111	987	RAL_195	acclimated	25	no	520	29	29
a111	987	RAL_195	acclimated	25	no	520	25	25
a111	987	RAL_195	acclimated	25	no	520	19	19
a111	987	RAL_195	acclimated	25	no	520	32	32
a111	987	RAL_195	acclimated	25	no	520	46	46
a111	987	RAL_195	acclimated	25	no	520	57	57
a111	987	RAL_195	acclimated	25	no	521	41	41
a111	987	RAL_195	acclimated	25	no	521	34	34
a111	987	RAL_195	acclimated	25	no	521	45	45
a111	987	RAL_195	acclimated	25	no	521	23	23
a111	987	RAL_195	acclimated	25	no	521	40	40
a111	987	RAL_195	acclimated	25	no	521	24	24
a111	987	RAL_195	acclimated	25	no	521	41	41
a111	987	RAL_195	acclimated	25	no	521	46	46
a111	987	RAL_195	acclimated	25	no	521	37	37
a111	987	RAL_195	acclimated	25	no	521	55	55
a111	987	RAL_195	acclimated	25	no	521	27	27
a111	987	RAL_195	acclimated	25	no	521	24	24
a111	987	RAL_195	acclimated	25	no	521	34	34
a111	987	RAL_195	acclimated	25	no	521	25	25
a111	987	RAL_195	acclimated	25	no	521	26	26
a111	987	RAL_195	acclimated	25	no	525	38	38
a111	987	RAL_195	acclimated	25	no	525	40	40
a111	987	RAL_195	acclimated	25	no	525	39	39
a111	987	RAL_195	acclimated	25	no	525	41	41
a111	987	RAL_195	acclimated	25	no	525	41	41
a111	987	RAL_195	acclimated	25	no	525	37	37
a111	987	RAL_195	acclimated	25	no	525	37	37
a111	987	RAL_195	acclimated	25	no	525	37	37
a111	987	RAL_195	acclimated	25	no	530	36	36
a111	987	RAL_195	acclimated	25	no	530	36	36
a111	987	RAL_195	acclimated	25	no	530	40	40
a111	987	RAL_195	acclimated	25	no	530	51	51
a111	987	RAL_195	acclimated	25	no	530	41	41
a111	987	RAL_195	acclimated	25	no	532	36	36
a111	987	RAL_195	acclimated	25	no	532	37	37
a111	987	RAL_195	acclimated	25	no	532	38	38
a111	987	RAL_195	acclimated	25	no	532	24	24
a111	987	RAL_195	acclimated	25	no	532	37	37
a111	987	RAL_195	acclimated	25	no	542	39	NA
a111	987	RAL_195	acclimated	25	no	542	62	NA
a111	987	RAL_195	acclimated	25	no	542	62	NA
a111	987	RAL_195	acclimated	25	no	542	47	NA
a111	987	RAL_195	acclimated	25	no	543	22	NA
a111	987	RAL_195	acclimated	25	no	543	21	NA
a111	987	RAL_195	acclimated	25	no	603	39	39
a111	987	RAL_195	acclimated	25	no	603	38	38
a111	987	RAL_195	acclimated	25	no	603	37	37
a111	987	RAL_195	acclimated	25	no	603	34	34
a111	987	RAL_195	acclimated	25	no	603	35	35
a111	987	RAL_195	acclimated	25	no	603	35	35
a111	987	RAL_195	acclimated	25	no	603	40	40
a111	987	RAL_195	acclimated	25	no	603	36	36
a111	987	RAL_195	acclimated	25	no	603	37	37
a111	987	RAL_195	acclimated	25	no	603	36	36
a111	987	RAL_195	acclimated	25	no	603	35	35
a111	987	RAL_195	acclimated	25	no	603	37	37
a111	987	RAL_195	acclimated	25	no	603	36	36
a111	987	RAL_195	acclimated	25	no	603	42	42
a111	987	RAL_195	acclimated	25	no	603	42	42
a111	987	RAL_195	acclimated	25	no	604	45	45
a111	987	RAL_195	acclimated	25	no	604	34	34
a111	987	RAL_195	acclimated	25	no	604	37	37
a111	987	RAL_195	acclimated	25	no	604	37	37
a111	987	RAL_195	acclimated	25	no	604	44	44
a111	987	RAL_195	acclimated	25	no	604	37	37
a111	987	RAL_195	acclimated	25	no	604	44	44
a111	987	RAL_195	acclimated	25	no	604	52	52
a111	987	RAL_195	acclimated	25	no	604	42	42
a111	987	RAL_195	acclimated	25	no	604	51	51
a111	987	RAL_195	acclimated	25	no	613	36	36
a111	987	RAL_195	acclimated	25	no	613	37	37
a111	987	RAL_195	acclimated	25	no	613	36	36
a111	987	RAL_195	acclimated	25	no	613	36	36
a111	987	RAL_195	acclimated	25	no	613	40	40
a111	987	RAL_195	acclimated	25	no	613	35	35
a111	987	RAL_195	acclimated	25	no	613	36	36
a111	987	RAL_195	acclimated	25	no	613	36	36
a111	987	RAL_195	acclimated	25	no	613	36	36
a111	987	RAL_195	acclimated	25	no	613	36	36
a111	987	RAL_195	acclimated	25	no	613	36	36
a111	987	RAL_195	acclimated	25	no	613	37	37
a111	987	RAL_195	acclimated	25	no	613	37	37
a111	987	RAL_195	acclimated	25	no	613	40	40
a111	987	RAL_195	acclimated	25	no	613	37	37
a111	987	RAL_195	acclimated	25	no	613	39	39
a111	987	RAL_195	acclimated	25	no	613	37	37
a111	987	RAL_195	acclimated	25	no	613	40	40
a111	987	RAL_195	acclimated	25	no	613	37	37
a111	987	RAL_195	acclimated	25	no	614	41	41
a111	987	RAL_195	acclimated	25	no	614	34	34
a111	987	RAL_195	acclimated	25	no	635	46	46
a111	987	RAL_195	acclimated	25	no	635	57	57
a111	987	RAL_195	acclimated	25	no	635	54	54
a111	987	RAL_195	acclimated	25	no	635	40	40
a111	987	RAL_195	acclimated	25	no	635	44	44
a111	987	RAL_195	acclimated	25	no	635	47	47
a111	987	RAL_195	acclimated	25	no	635	49	49
a111	987	RAL_195	acclimated	25	no	635	52	52
a111	987	RAL_195	acclimated	25	no	635	51	51
a111	987	RAL_195	acclimated	25	no	635	42	42
a111	987	RAL_195	acclimated	25	no	635	45	45
a111	987	RAL_195	acclimated	25	no	635	41	41
a111	987	RAL_195	acclimated	25	no	635	40	40
a111	987	RAL_195	acclimated	25	no	635	42	42
a111	987	RAL_195	acclimated	25	no	635	40	40
a111	987	RAL_195	acclimated	25	no	635	38	38
a111	987	RAL_195	acclimated	25	no	635	36	36
a111	987	RAL_195	acclimated	25	no	635	39	39
a111	987	RAL_195	acclimated	25	no	635	38	38
a111	987	RAL_195	acclimated	25	no	635	39	39
a111	987	RAL_195	acclimated	25	no	635	43	43
a111	987	RAL_195	acclimated	25	no	635	37	37
a111	987	RAL_195	acclimated	25	no	635	37	37
a111	987	RAL_195	acclimated	25	no	635	41	41
a111	987	RAL_195	acclimated	25	no	635	37	37
a111	987	RAL_195	acclimated	25	no	635	37	37
a111	987	RAL_195	acclimated	25	no	635	34	34
a111	987	RAL_195	acclimated	25	no	635	37	37
a111	987	RAL_195	acclimated	25	no	635	36	36
a111	987	RAL_195	acclimated	25	no	635	36	36
a111	987	RAL_195	acclimated	25	no	635	39	39
a111	987	RAL_195	acclimated	25	no	635	39	39
a111	987	RAL_195	acclimated	25	no	635	39	39
a111	987	RAL_195	acclimated	25	no	635	50	50
a111	987	RAL_195	acclimated	25	no	650	42	42
a111	987	RAL_195	acclimated	25	no	650	50	50
a111	987	RAL_195	acclimated	25	no	664	44	44
a111	987	RAL_195	acclimated	25	no	664	72	72
a111	987	RAL_195	acclimated	25	no	664	41	41
a111	987	RAL_195	acclimated	25	no	664	37	37
a111	987	RAL_195	acclimated	25	no	664	35	35
a111	987	RAL_195	acclimated	25	no	664	43	43
a111	987	RAL_195	acclimated	25	no	664	42	42
a111	987	RAL_195	acclimated	25	no	664	59	59
a111	987	RAL_195	acclimated	25	no	664	41	41
a111	987	RAL_195	acclimated	25	no	664	47	47
a111	987	RAL_195	acclimated	25	no	664	49	49
a111	987	RAL_195	acclimated	25	no	664	62	62
a111	987	RAL_195	acclimated	25	no	664	44	44
a111	987	RAL_195	acclimated	25	no	664	50	50
a111	987	RAL_195	acclimated	25	no	664	45	45
a111	987	RAL_195	acclimated	25	no	664	40	40
a111	987	RAL_195	acclimated	25	no	664	46	46
a111	987	RAL_195	acclimated	25	no	664	41	41
a111	987	RAL_195	acclimated	25	no	665	49	49
a111	987	RAL_195	acclimated	25	no	665	44	44
a111	987	RAL_195	acclimated	25	no	665	44	44
a111	987	RAL_195	acclimated	25	no	665	42	42
a111	987	RAL_195	acclimated	25	no	665	39	39
a111	987	RAL_195	acclimated	25	no	665	39	39
a111	987	RAL_195	acclimated	25	no	665	41	41
a111	987	RAL_195	acclimated	25	no	665	37	37
a111	987	RAL_195	acclimated	25	no	665	37	37
a111	987	RAL_195	acclimated	25	no	665	39	39
a111	987	RAL_195	acclimated	25	no	665	39	39
a111	987	RAL_195	acclimated	25	no	665	39	39
a111	987	RAL_195	acclimated	25	no	665	41	41
a111	987	RAL_195	acclimated	25	no	665	39	39
a111	987	RAL_195	acclimated	25	no	665	39	39
a111	987	RAL_195	acclimated	25	no	665	39	39
a111	987	RAL_195	acclimated	25	no	665	42	42
a111	987	RAL_195	acclimated	25	no	665	43	43
a111	987	RAL_195	acclimated	25	no	665	40	40
a111	987	RAL_195	acclimated	25	no	665	43	43
a111	987	RAL_195	acclimated	25	no	665	44	44
a111	987	RAL_195	acclimated	25	no	686	39	39
a111	987	RAL_195	acclimated	25	no	686	53	53
a111	987	RAL_195	acclimated	25	no	686	52	52
a111	987	RAL_195	acclimated	25	no	686	49	49
a111	987	RAL_195	acclimated	25	no	686	41	41
a111	987	RAL_195	acclimated	25	no	686	37	37
a111	987	RAL_195	acclimated	25	no	686	43	43
a111	987	RAL_195	acclimated	25	no	686	44	44
a111	987	RAL_195	acclimated	25	no	686	39	39
a111	987	RAL_195	acclimated	25	no	686	36	36
a111	987	RAL_195	acclimated	25	no	686	37	37
a111	987	RAL_195	acclimated	25	no	686	37	37
a111	987	RAL_195	acclimated	25	no	686	37	37
a111	987	RAL_195	acclimated	25	no	686	39	39
a111	987	RAL_195	acclimated	25	no	686	34	34
a111	987	RAL_195	acclimated	25	no	686	36	36
a111	987	RAL_195	acclimated	25	no	686	35	35
a111	987	RAL_195	acclimated	25	no	686	37	37
a111	987	RAL_195	acclimated	25	no	686	34	34
a111	987	RAL_195	acclimated	25	no	686	39	39
a111	987	RAL_195	acclimated	25	no	686	39	39
a111	987	RAL_195	acclimated	25	no	686	37	37
a111	987	RAL_195	acclimated	25	no	686	37	37
a111	987	RAL_195	acclimated	25	no	686	42	42
a111	987	RAL_195	acclimated	25	no	686	39	39
a111	987	RAL_195	acclimated	25	no	686	31	31
a111	987	RAL_195	acclimated	25	no	688	42	42
a111	987	RAL_195	acclimated	25	no	688	44	44
a111	987	RAL_195	acclimated	25	no	708	41	41
a111	987	RAL_195	acclimated	25	no	708	40	40
a111	987	RAL_195	acclimated	25	no	708	37	37
a111	987	RAL_195	acclimated	25	no	708	39	39
a111	987	RAL_195	acclimated	25	no	708	40	40
a111	987	RAL_195	acclimated	25	no	708	41	41
a111	987	RAL_195	acclimated	25	no	708	36	36
a111	987	RAL_195	acclimated	25	no	708	39	39
a111	987	RAL_195	acclimated	25	no	708	36	36
a111	987	RAL_195	acclimated	25	no	708	37	37
a111	987	RAL_195	acclimated	25	no	708	37	37
a111	987	RAL_195	acclimated	25	no	708	38	38
a111	987	RAL_195	acclimated	25	no	708	39	39
a111	987	RAL_195	acclimated	25	no	708	40	40
a111	987	RAL_195	acclimated	25	no	708	36	36
a111	987	RAL_195	acclimated	25	no	708	38	38
a111	987	RAL_195	acclimated	25	no	708	45	45
a111	987	RAL_195	acclimated	25	no	708	39	39
a111	987	RAL_195	acclimated	25	no	708	42	42
a111	987	RAL_195	acclimated	25	no	708	39	39
a111	987	RAL_195	acclimated	25	no	708	41	41
a111	987	RAL_195	acclimated	25	no	709	46	46
a111	987	RAL_195	acclimated	25	no	709	40	40
a111	987	RAL_195	acclimated	25	no	720	46	46
a111	987	RAL_195	acclimated	25	no	720	49	49
a111	987	RAL_195	acclimated	25	no	720	52	52
a111	987	RAL_195	acclimated	25	no	720	41	41
a111	987	RAL_195	acclimated	25	no	720	52	52
a111	987	RAL_195	acclimated	25	no	720	53	53
a111	987	RAL_195	acclimated	25	no	720	44	44
a111	987	RAL_195	acclimated	25	no	720	38	38
a111	987	RAL_195	acclimated	25	no	720	37	37
a111	987	RAL_195	acclimated	25	no	720	37	37
a111	987	RAL_195	acclimated	25	no	720	34	34
a111	987	RAL_195	acclimated	25	no	720	36	36
a111	987	RAL_195	acclimated	25	no	720	36	36
a111	987	RAL_195	acclimated	25	no	720	35	35
a111	987	RAL_195	acclimated	25	no	720	36	36
a111	987	RAL_195	acclimated	25	no	720	37	37
a111	987	RAL_195	acclimated	25	no	720	36	36
a111	987	RAL_195	acclimated	25	no	720	39	39
a111	987	RAL_195	acclimated	25	no	720	34	34
a111	987	RAL_195	acclimated	25	no	720	39	39
a111	987	RAL_195	acclimated	25	no	720	36	36
a111	987	RAL_195	acclimated	25	no	720	38	38
a111	987	RAL_195	acclimated	25	no	720	41	41
a111	987	RAL_195	acclimated	25	no	720	39	39
a111	987	RAL_195	acclimated	25	no	720	37	37
a111	987	RAL_195	acclimated	25	no	720	44	44
a111	987	RAL_195	acclimated	25	no	720	40	40
a111	987	RAL_195	acclimated	25	no	721	34	NA
a111	987	RAL_195	acclimated	25	no	721	36	NA
a111	987	RAL_195	acclimated	25	no	721	57	NA
a111	987	RAL_195	acclimated	25	no	721	48	NA
a111	987	RAL_195	acclimated	25	no	805	38	38
a111	987	RAL_195	acclimated	25	no	805	37	37
a111	987	RAL_195	acclimated	25	no	805	37	37
a111	987	RAL_195	acclimated	25	no	805	34	34
a111	987	RAL_195	acclimated	25	no	805	37	37
a111	987	RAL_195	acclimated	25	no	805	41	41
a111	987	RAL_195	acclimated	25	no	805	36	36
a111	987	RAL_195	acclimated	25	no	805	39	39
a111	987	RAL_195	acclimated	25	no	805	37	37
a111	987	RAL_195	acclimated	25	no	805	36	36
a111	987	RAL_195	acclimated	25	no	805	34	34
a111	987	RAL_195	acclimated	25	no	805	39	39
a111	987	RAL_195	acclimated	25	no	805	39	39
a111	987	RAL_195	acclimated	25	no	805	44	44
a111	987	RAL_195	acclimated	25	no	805	42	42
a111	987	RAL_195	acclimated	25	no	805	36	36
a111	987	RAL_195	acclimated	25	no	805	35	35
a111	987	RAL_195	acclimated	25	no	885	44	44
a111	987	RAL_195	acclimated	25	no	885	43	43
a111	987	RAL_195	acclimated	25	no	885	77	77
a111	987	RAL_195	acclimated	25	no	885	57	57
a111	987	RAL_195	acclimated	25	no	885	45	45
a111	987	RAL_195	acclimated	25	no	885	43	43
a111	987	RAL_195	acclimated	25	no	885	43	43
a111	987	RAL_195	acclimated	25	no	885	46	46
a111	987	RAL_195	acclimated	25	no	885	42	42
a111	987	RAL_195	acclimated	25	no	885	42	42
a111	987	RAL_195	acclimated	25	no	885	41	41
a111	987	RAL_195	acclimated	25	no	885	42	42
a111	987	RAL_195	acclimated	25	no	885	39	39
a111	987	RAL_195	acclimated	25	no	885	41	41
a111	987	RAL_195	acclimated	25	no	885	39	39
[truncated: 22,306 more rows]

## Sheet: Song Summary Data
Song ID	Recording Length (s)	DGRP Line	Male Treatment	Mated	Avg Adjusted IPI (ms)	Courtship Index	Courtship Duration (s)	Song Index
a1	906	RAL_195	acclimated	no	53.3256	1	906	0.00347264
a100	924	RAL_362	acclimated	no	35.4587	0.948052	876	0.0185445
a103	907	RAL_517	non-acclimated	no	NA	0.824697	748	NA
a105	914	RAL_153	acclimated	no	NA	0.328549	206	NA
a108	910	RAL_517	acclimated	no	NA	0.537549	136	NA
a110	916	RAL_517	non-acclimated	no	33.7199	0.436571	382	0.00167717
a111	987	RAL_195	acclimated	no	39.63	0.924862	837	0.029687
a113	911	RAL_362	acclimated	no	35.4021	0.744237	678	0.055975
a120	949	RAL_517	non-acclimated	no	NA	0.398314	378	NA
a121	905	RAL_195	acclimated	no	39.2815	0.998895	904	0.0239426
a123	910	RAL_517	acclimated	no	NA	0.827586	744	NA
a126	910	RAL_517	non-acclimated	no	41.2484	0.332967	303	0.00639827
a127	902	RAL_362	acclimated	no	34.4714	0.863636	779	0.0244264
a129	911	RAL_195	acclimated	no	43.1104	0.181667	109	0.00593262
a132	1097	RAL_517	non-acclimated	no	33.9552	0.648131	711	0.0154255
a137	907	RAL_517	acclimated	no	31.9645	0.828775	697	0.00591595
a139	941	RAL_195	acclimated	no	38.5499	0.772727	408	0.0759391
a140	941	RAL_517	non-acclimated	no	NA	0.85441	804	NA
a142	929	RAL_517	non-acclimated	no	NA	0.675996	628	NA
a143	976	RAL_517	acclimated	no	32.8626	0.868958	809	0.0227479
a146	901	RAL_153	acclimated	no	NA	0.0742754	41	NA
a148	914	RAL_517	acclimated	no	NA	0.152079	139	NA
a15	932	RAL_517	non-acclimated	no	NA	0.5625	432	NA
a151	954	RAL_517	non-acclimated	no	36.9185	0.259043	222	0.00268941
a154	912	RAL_365	acclimated	no	38.7537	0.987939	901	0.0347536
a155	906	RAL_153	non-acclimated	no	36.9197	0.97	873	0.00334096
a156	904	RAL_195	acclimated	no	NA	0.0978887	51	NA
a157	913	RAL_517	acclimated	no	37.4492	0.99209	878	0.00665384
a16	924	RAL_153	non-acclimated	no	46.0898	0.346056	272	0.0137253
a20	906	RAL_517	acclimated	no	NA	0.91573	815	NA
a33	936	RAL_153	acclimated	no	NA	0	0	NA
a35	907	RAL_365	non-acclimated	no	38.1163	0.976847	886	0.0162188
a37	914	RAL_517	acclimated	no	NA	0.803063	734	NA
a40	907	RAL_153	acclimated	no	37.3302	0.862183	782	0.0216248
a42	922	RAL_153	non-acclimated	no	36.8885	0.995662	918	0.0665842
a43	902	RAL_517	acclimated	no	37.5562	0.856599	675	0.0044511
a44	938	RAL_362	non-acclimated	no	34.6962	0.916844	860	0.0453471
a46	901	RAL_195	acclimated	no	35.8526	0.897365	647	0.0149063
a47	925	RAL_362	acclimated	no	33.5305	0.901622	834	0.025771
a5	916	RAL_517	acclimated	no	34.4995	0.867904	795	0.00112828
a51	928	RAL_153	acclimated	no	33.6707	0.943353	816	0.0189397
a54	912	RAL_153	non-acclimated	no	NA	0	0	NA
a57	907	RAL_153	acclimated	no	33.8942	0.897891	809	0.00284896
a6	903	RAL_362	acclimated	no	32.2214	0.878184	793	0.0170249
a60	915	RAL_195	non-acclimated	no	36.8441	0.983607	900	0.0112988
a62	945	RAL_517	acclimated	no	NA	0.802116	758	NA
a64	938	RAL_517	non-acclimated	no	36.0152	0.942431	884	0.00199632
a65	902	RAL_153	acclimated	no	38.2384	0.949002	856	0.0112124
a7	907	RAL_517	non-acclimated	no	NA	0.0485116	44	NA
a72	908	RAL_153	non-acclimated	no	37.1945	1	908	0.00884804
a73	917	RAL_517	acclimated	no	37.9842	0.997315	743	0.0096622
a78	1190	RAL_153	acclimated	no	NA	0.947899	1128	NA
a84	907	RAL_517	acclimated	no	32.0485	0.899669	816	0.00243506
a87	915	RAL_153	non-acclimated	no	37.3374	0.991257	907	0.00098798
a92	915	RAL_153	acclimated	no	34.123	0.936612	857	0.00995421
a94	910	RAL_517	acclimated	no	NA	0.982418	894	NA
a96	906	RAL_517	acclimated	no	NA	0.592715	537	NA
a98	912	RAL_153	acclimated	no	NA	0.319403	107	NA
a10	75	RAL_362	acclimated	yes	32.8066	1	75	0.0284324
a101	428	RAL_153	non-acclimated	yes	41.61	0.932243	399	0.00469286
a102	559	RAL_365	acclimated	yes	38.7637	0.954545	525	0.00782657
a104	112	RAL_195	acclimated	yes	NA	1	112	NA
a106	385	RAL_365	non-acclimated	yes	38.6985	0.934132	312	0.0343573
a107	683	RAL_362	non-acclimated	yes	34.8289	0.38653	264	0.0241428
a109	341	RAL_365	acclimated	yes	36.817	0.933962	297	0.0306189
a11	136	RAL_153	acclimated	yes	34.282	0.941176	128	0.0117844
a112	374	RAL_153	non-acclimated	yes	35.0223	0.925134	346	0.0333016
a114	300	RAL_365	non-acclimated	yes	40.523	0.676667	203	0.238254
a115	559	RAL_517	acclimated	yes	NA	0.772809	432	NA
a116	126	RAL_195	non-acclimated	yes	35.8524	0.515873	65	0.0110315
a117	246	RAL_153	acclimated	yes	33.4184	0.865854	213	0.0699746
a118	126	RAL_362	non-acclimated	yes	32.0262	0.769841	97	0.0277341
a119	169	RAL_365	acclimated	yes	35.8568	0.650888	110	0.0384646
a122	249	RAL_365	non-acclimated	yes	37.7328	1	248	0.0845944
a124	702	RAL_153	non-acclimated	yes	36.0385	0.991453	696	0.0539024
a125	542	RAL_365	acclimated	yes	35.8372	0.915771	511	0.060243
a128	559	RAL_362	non-acclimated	yes	34.6404	0.974955	545	0.0561873
a130	169	RAL_365	non-acclimated	yes	35.1169	0.857988	145	0.0699917
a131	806	RAL_153	acclimated	yes	35.1399	0.924318	745	0.0690534
a133	403	RAL_362	acclimated	yes	34.2496	0.317857	267	0.0266814
a134	338	RAL_153	non-acclimated	yes	35.9408	0.940828	318	0.0575279
a135	10	RAL_365	acclimated	yes	NA	1	10	NA
a136	189	RAL_195	non-acclimated	yes	NA	0.624339	118	NA
a138	854	RAL_153	non-acclimated	yes	35.2772	0.950282	841	0.032257
a14	83	RAL_365	acclimated	yes	NA	0.86747	72	NA
a141	248	RAL_153	acclimated	yes	NA	0.739496	176	NA
a144	203	RAL_365	acclimated	yes	NA	0.783251	159	NA
a145	642	RAL_362	non-acclimated	yes	37.0461	1	637	0.0119804
a147	354	RAL_153	acclimated	yes	NA	0.391753	114	NA
a149	466	RAL_365	non-acclimated	yes	38.1846	0.851931	397	0.0180824
a150	220	RAL_362	acclimated	yes	NA	0.864583	166	NA
a152	49	RAL_195	acclimated	yes	NA	0.88	44	NA
a153	198	RAL_365	non-acclimated	yes	33.7743	0.78534	150	0.00720518
a17	49	RAL_365	acclimated	yes	39.9885	1	49	0.0122414
a18	143	RAL_362	non-acclimated	yes	NA	0.71345	122	NA
a19	893	RAL_195	acclimated	yes	38.0126	0.862262	770	0.00192532
a2	249	RAL_362	non-acclimated	yes	NA	0.738956	184	NA
a21	386	RAL_153	acclimated	yes	NA	0.955959	369	NA
a22	215	RAL_365	non-acclimated	yes	NA	0.165877	35	NA
a23	519	RAL_517	non-acclimated	yes	NA	0.810811	420	NA
a24	131	RAL_362	non-acclimated	yes	33.157	0.725191	95	0.0310629
a25	322	RAL_365	acclimated	yes	42.6765	0.835404	269	0.02935
a26	289	RAL_195	non-acclimated	yes	NA	0.854167	123	NA
a27	11	RAL_362	acclimated	yes	NA	1	11	NA
a28	296	RAL_153	non-acclimated	yes	42.3744	0.807432	239	0.0113471
a29	404	RAL_195	acclimated	yes	NA	0.236364	52	NA
a3	762	RAL_195	non-acclimated	yes	37.8787	0.35316	190	0.00438595
a30	274	RAL_365	acclimated	yes	43	0.940678	222	0.00755405
a31	216	RAL_153	non-acclimated	yes	NA	0.971292	203	NA
a32	774	RAL_195	acclimated	yes	NA	0.592871	316	NA
a34	434	RAL_517	non-acclimated	yes	37.9157	0.926267	402	0.00207499
a36	46	RAL_362	non-acclimated	yes	NA	0.59375	19	NA
a38	591	RAL_195	non-acclimated	yes	60.4898	0.927242	548	0.00198689
a39	90	RAL_362	acclimated	yes	NA	0.545455	42	NA
a4	533	RAL_365	acclimated	yes	37.4874	0.51495	465	0.0128183
a41	81	RAL_362	non-acclimated	yes	NA	0.679012	55	NA
a45	76	RAL_365	non-acclimated	yes	33.0691	1	48	0.0434032
a48	818	RAL_517	non-acclimated	yes	35.2978	0.749389	613	0.00380042
a49	65	RAL_365	acclimated	yes	35.7269	1	65	0.0357269
a50	247	RAL_195	non-acclimated	yes	33.8795	1	247	0.0049379
a52	825	RAL_365	non-acclimated	yes	40.0523	0.625455	516	0.0114879
a53	174	RAL_195	acclimated	yes	36.1424	0.706897	123	0.0126351
a55	224	RAL_195	acclimated	yes	NA	0.56701	55	NA
a56	307	RAL_365	acclimated	yes	39.13	0.903114	261	0.037181
a58	318	RAL_365	non-acclimated	yes	36.4656	0.893082	284	0.00526441
a63	283	RAL_362	acclimated	yes	38.0186	0.848057	240	0.00380186
a66	200	RAL_195	non-acclimated	yes	NA	0.73	146	NA
a67	182	RAL_517	acclimated	yes	NA	0.851648	155	NA
a68	29	RAL_365	non-acclimated	yes	37.721	1	29	0.0221123
a69	301	RAL_195	acclimated	yes	NA	0.584718	176	NA
a70	95	RAL_362	non-acclimated	yes	NA	0.568421	54	NA
a71	423	RAL_365	acclimated	yes	40.9807	0.531915	225	0.0424378
a74	399	RAL_362	non-acclimated	yes	33.9051	0.917293	366	0.01019
a75	831	RAL_517	acclimated	yes	NA	0.851986	708	NA
a76	145	RAL_365	non-acclimated	yes	37.0044	1	145	0.00765608
a77	78	RAL_362	non-acclimated	yes	NA	1	78	NA
a80	74	RAL_365	acclimated	yes	34.7655	1	74	0.0093961
a81	56	RAL_195	non-acclimated	yes	NA	1	56	NA
a85	222	RAL_365	non-acclimated	yes	NA	0.683333	41	NA
a86	322	RAL_195	acclimated	yes	NA	0.512422	165	NA
a89	221	RAL_362	non-acclimated	yes	35.827	0.760181	168	0.0204726
a9	384	RAL_365	non-acclimated	yes	41.8873	0.888021	341	0.019531
a90	95	RAL_365	acclimated	yes	NA	0.435484	27	NA
a91	427	RAL_195	non-acclimated	yes	37.1073	0.949153	392	0.0142939
a93	192	RAL_362	non-acclimated	yes	NA	0.807292	155	NA
a95	194	RAL_362	non-acclimated	yes	34.8727	0.783505	152	0.00688276
a97	137	RAL_195	non-acclimated	yes	48.4263	0.569343	78	0.0142796
a99	184	RAL_365	non-acclimated	yes	40.4394	1	184	0.0303296

## Sheet: First and Last Min of Song Data
Song ID	DGRP Line	Male Treatment	Mated	Avg IPI (ms)	Minute
a10	RAL_362	acclimated	yes	32.8066	first
a10	RAL_362	acclimated	yes	32.8066	last
a100	RAL_362	acclimated	no	34.7044	first
a100	RAL_362	acclimated	no	32.9318	last
a101	RAL_153	non-acclimated	yes	39.8287	first
a101	RAL_153	non-acclimated	yes	42.7156	last
a102	RAL_365	acclimated	yes	43.7928	first
a102	RAL_365	acclimated	yes	35.9359	last
a106	RAL_365	non-acclimated	yes	38.8814	first
a106	RAL_365	non-acclimated	yes	41.3993	last
a107	RAL_362	non-acclimated	yes	34.4595	first
a107	RAL_362	non-acclimated	yes	32.2743	last
a109	RAL_365	acclimated	no	37.0652	first
a109	RAL_365	acclimated	no	36.283	last
a11	RAL_153	acclimated	yes	34.6348	first
a11	RAL_153	acclimated	yes	33.8956	last
a111	RAL_195	acclimated	no	43.0417	first
a111	RAL_195	acclimated	no	42.5185	last
a112	RAL_153	non-acclimated	yes	33.6883	first
a112	RAL_153	non-acclimated	yes	38.0645	last
a113	RAL_362	acclimated	no	36.2926	first
a113	RAL_362	acclimated	no	34.928	last
a114	RAL_365	non-acclimated	yes	42.8097	first
a114	RAL_365	non-acclimated	yes	37.548	last
a116	RAL_195	non-acclimated	yes	35.8524	first
a116	RAL_195	non-acclimated	yes	35.8524	last
a117	RAL_153	acclimated	yes	33.7818	first
a117	RAL_153	acclimated	yes	32.6552	last
a118	RAL_362	non-acclimated	yes	32.5628	first
a118	RAL_362	non-acclimated	yes	30.8294	last
a119	RAL_365	acclimated	yes	35.0107	first
a119	RAL_365	acclimated	yes	36.5235	last
a121	RAL_195	acclimated	no	34.4612	first
a121	RAL_195	acclimated	no	38.7078	last
a122	RAL_365	non-acclimated	yes	37.2766	first
a122	RAL_365	non-acclimated	yes	33.9128	last
a124	RAL_153	non-acclimated	yes	41.6612	first
a124	RAL_153	non-acclimated	yes	36.2179	last
a125	RAL_365	acclimated	yes	33.8362	first
a125	RAL_365	acclimated	yes	35.5815	last
a126	RAL_517	non-acclimated	no	39.8612	first
a126	RAL_517	non-acclimated	no	39.8612	last
a127	RAL_362	acclimated	no	34.5378	first
a127	RAL_362	acclimated	no	33.7322	last
a128	RAL_362	non-acclimated	yes	33.6657	first
a128	RAL_362	non-acclimated	yes	37.0559	last
a130	RAL_365	non-acclimated	yes	35.5532	first
a130	RAL_365	non-acclimated	yes	33.7133	last
a131	RAL_153	acclimated	yes	33.9716	first
a131	RAL_153	acclimated	yes	34.9249	last
a132	RAL_517	non-acclimated	no	35.3953	first
a132	RAL_517	non-acclimated	no	34.8774	last
a133	RAL_362	acclimated	yes	34.9612	first
a133	RAL_362	acclimated	yes	33.3767	last
a134	RAL_153	non-acclimated	yes	36.0343	first
a134	RAL_153	non-acclimated	yes	35.4544	last
a137	RAL_517	acclimated	no	30.4594	first
a137	RAL_517	acclimated	no	31.1699	last
a138	RAL_153	non-acclimated	yes	35.1699	first
a138	RAL_153	non-acclimated	yes	36.424	last
a139	RAL_195	acclimated	no	37.8921	first
a139	RAL_195	acclimated	no	39.9391	last
a143	RAL_517	acclimated	no	33.6215	first
a143	RAL_517	acclimated	no	32.3548	last
a145	RAL_362	non-acclimated	yes	35.7885	first
a145	RAL_362	non-acclimated	yes	40.2526	last
a149	RAL_365	non-acclimated	yes	39.8779	first
a149	RAL_365	non-acclimated	yes	36.0788	last
a150	RAL_362	acclimated	yes	33.7655	first
a150	RAL_362	acclimated	yes	33.7655	last
a151	RAL_517	non-acclimated	no	37.0031	first
a151	RAL_517	non-acclimated	no	35.5656	last
a153	RAL_365	non-acclimated	yes	33.7743	first
a153	RAL_365	non-acclimated	yes	33.7743	last
a154	RAL_365	acclimated	no	40.2749	first
a154	RAL_365	acclimated	no	38.0787	last
a155	RAL_153	non-acclimated	no	37.1766	first
a155	RAL_153	non-acclimated	no	38.3948	last
a157	RAL_517	acclimated	no	36.7358	first
a157	RAL_517	acclimated	no	37.3591	last
a16	RAL_153	non-acclimated	no	43.2587	first
a16	RAL_153	non-acclimated	no	50.3218	last
a17	RAL_365	acclimated	yes	39.9885	first
a17	RAL_365	acclimated	yes	39.9885	last
a19	RAL_195	acclimated	yes	38.2068	first
a19	RAL_195	acclimated	yes	38.2068	last
a24	RAL_362	non-acclimated	yes	33.2694	first
a24	RAL_362	non-acclimated	yes	33.2694	last
a25	RAL_365	acclimated	yes	46.3425	first
a25	RAL_365	acclimated	yes	41.9675	last
a28	RAL_153	non-acclimated	yes	35.4596	first
a28	RAL_153	non-acclimated	yes	46.2998	last
a30	RAL_365	acclimated	yes	41.375	first
a30	RAL_365	acclimated	yes	41.375	last
a35	RAL_365	non-acclimated	no	40.7221	first
a35	RAL_365	non-acclimated	no	37.9128	last
a38	RAL_195	non-acclimated	yes	60.4898	first
a38	RAL_195	non-acclimated	yes	60.4898	last
a39	RAL_362	acclimated	yes	33.983	first
a39	RAL_362	acclimated	yes	33.983	last
a4	RAL_365	acclimated	yes	40.0602	first
a4	RAL_365	acclimated	yes	35.8318	last
a40	RAL_153	acclimated	no	37.6074	first
a40	RAL_153	acclimated	no	37.5348	last
a42	RAL_153	non-acclimated	no	37.076	first
a42	RAL_153	non-acclimated	no	35.1889	last
a43	RAL_517	acclimated	no	34.7689	first
a43	RAL_517	acclimated	no	34.7689	last
a44	RAL_362	non-acclimated	no	31.7287	first
a44	RAL_362	non-acclimated	no	34.7133	last
a45	RAL_365	non-acclimated	yes	33.0691	first
a45	RAL_365	non-acclimated	yes	33.0691	last
a46	RAL_195	acclimated	no	36.6863	first
a46	RAL_195	acclimated	no	35.1463	last
a47	RAL_362	acclimated	no	38.2943	first
a47	RAL_362	acclimated	no	33.8898	last
a48	RAL_517	non-acclimated	yes	36.3208	first
a48	RAL_517	non-acclimated	yes	34.1918	last
a49	RAL_365	acclimated	yes	35.6491	first
a49	RAL_365	acclimated	yes	35.6491	last
a5	RAL_517	acclimated	no	31.8793	first
a5	RAL_517	acclimated	no	31.8793	last
a50	RAL_195	non-acclimated	yes	33.8795	first
a50	RAL_195	non-acclimated	yes	33.8795	last
a51	RAL_153	acclimated	no	35.8005	first
a51	RAL_153	acclimated	no	33.3172	last
a52	RAL_365	non-acclimated	yes	38.3775	first
a52	RAL_365	non-acclimated	yes	41.0486	last
a53	RAL_195	acclimated	yes	36.3938	first
a53	RAL_195	acclimated	yes	36.3938	last
a56	RAL_365	acclimated	yes	38.3158	first
a56	RAL_365	acclimated	yes	39.343	last
a57	RAL_153	acclimated	no	35.0087	first
a57	RAL_153	acclimated	no	35.0087	last
a58	RAL_365	non-acclimated	yes	36.4656	first
a58	RAL_365	non-acclimated	yes	36.4656	last
a6	RAL_362	acclimated	no	31.1975	first
a6	RAL_362	acclimated	no	33.3162	last
a60	RAL_195	non-acclimated	no	36.7399	first
a60	RAL_195	non-acclimated	no	37.2136	last
a63	RAL_362	acclimated	yes	38.2329	first
a63	RAL_362	acclimated	yes	38.2329	last
a64	RAL_517	non-acclimated	no	36.8519	first
a64	RAL_517	non-acclimated	no	36.8519	last
a65	RAL_153	acclimated	no	40.6138	first
a65	RAL_153	acclimated	no	38.8142	last
a68	RAL_365	non-acclimated	yes	37.721	first
a68	RAL_365	non-acclimated	yes	37.721	last
a71	RAL_365	acclimated	yes	40.5227	first
a71	RAL_365	acclimated	yes	43.9234	last
a72	RAL_153	non-acclimated	no	37.3974	first
a72	RAL_153	non-acclimated	no	37.6106	last
a73	RAL_517	acclimated	no	39.1376	first
a73	RAL_517	acclimated	no	37.5699	last
a74	RAL_362	non-acclimated	yes	31.5051	first
a74	RAL_362	non-acclimated	yes	34.382	last
a76	RAL_365	non-acclimated	yes	37.4794	first
a76	RAL_365	non-acclimated	yes	37.4794	last
a80	RAL_365	acclimated	yes	34.7655	first
a80	RAL_365	acclimated	yes	34.7655	last
a84	RAL_517	acclimated	no	32.2743	first
a84	RAL_517	acclimated	no	32.2743	last
a89	RAL_362	non-acclimated	yes	36.5202	first
a89	RAL_362	non-acclimated	yes	34.2253	last
a9	RAL_365	non-acclimated	yes	44.9344	first
a9	RAL_365	non-acclimated	yes	37.405	last
a91	RAL_195	non-acclimated	yes	35.736	first
a91	RAL_195	non-acclimated	yes	36.7891	last
a92	RAL_153	acclimated	no	35.9342	first
a92	RAL_153	acclimated	no	31.783	last
a95	RAL_362	non-acclimated	yes	34.8727	first
a95	RAL_362	non-acclimated	yes	34.8727	last
a97	RAL_195	non-acclimated	yes	48.4263	first
a97	RAL_195	non-acclimated	yes	48.4263	last
a99	RAL_365	non-acclimated	yes	37.1612	first
a99	RAL_365	non-acclimated	yes	41.306	last
