# Supplementary material for: Costs of cold acclimation on survival and reproductive behavior in Drosophila melanogaster
Source: PLoS One. 2018 May 23;13(5):e0197822. doi: 10.1371/journal.pone.0197822 (PMC5965859; doi:10.1371/journal.pone.0197822)
Supplement: S2 File — (TXT) [file pone.0197822.s006.txt]

# Paper: COSTS OF ACCLIMATION ON SURVIVAL AND REPRODUCTIVE BEHAVIOR IN DROSOPHILA MELANOGASTER
# Author: Elizabeth Everman
# Last Date Edited: April 9, 2018

## READ IN IPI DATA, from supplemental file 1:

dat1<-read.csv(file="ipi.data.csv", header=T)
dat1$"line"<-as.factor(dat1$"line")
head(dat1)


## READ IN SONG SUMMARY DATA, from supplemental file 1:

dat2<-read.table(file="song.summary.txt", header=TRUE) # All songs
head(dat2)


# SET SEED for reproducibility:

set.seed(2) 


# LOAD Libraries
library(dplyr)
library(Rmisc)
library(ggplot2)

###########################################################################

# FIRST STEP: Determine the number of IPI per song.

ipi.per.song<- count(dat1, song)
ipi.per.song<- as.data.frame(ipi.per.song)

###########################################################################

# SECOND STEP: Select the top 5% of songs with the most IPI.

ipi.per.song<-ipi.per.song[order(ipi.per.song$n),]

x<- 0.05*nrow(dat2) # 7.4 songs are in the top 5%. Round up to include the top 8 songs.

top.songs<-tail(ipi.per.song,8)

###########################################################################

# THIRD STEP: Do the bootstrapping for each song:

a42<-subset(dat1, song=="a42") # song a42
x<-mean(a42$adj.ipi)

Means3<-replicate(10000, mean(sample(a42 $adj.ipi,3,replace=TRUE)))
Means5<-replicate(10000, mean(sample(a42$adj.ipi,5,replace=TRUE)))
Means10<-replicate(10000, mean(sample(a42 $adj.ipi,10,replace=TRUE)))
Means15<-replicate(10000, mean(sample(a42 $adj.ipi,15,replace=TRUE)))
Means20<-replicate(10000, mean(sample(a42 $adj.ipi,20,replace=TRUE)))
Means25<-replicate(10000, mean(sample(a42 $adj.ipi,25,replace=TRUE)))
Means30<-replicate(10000, mean(sample(a42 $adj.ipi,30,replace=TRUE)))

song42<-data.frame(dat<-c(rep("true mean",nrow(a42)),rep("3 IPI", length(Means3)),rep("5 IPI", length(Means5)),rep("10 IPI", length(Means10)),rep("15 IPI", length(Means15)),rep("20 IPI", length(Means20)),rep("25 IPI", length(Means25)),rep("30 IPI", length(Means30))),estimate<-c(rep(x,nrow(a42)), Means3,Means5,Means10,Means15,Means20,Means25,Means30))
colnames(song42)<-c("dat","estimate")

avg42<-summarySE(song42, measurevar="estimate", groupvars="dat")
avg42 $song<-rep("a42",nrow(avg42))

###########################################################################
a131<-subset(dat1, song=="a131") # song a131
x<-mean(a131$adj.ipi)

Means3<-replicate(10000, mean(sample(a131 $adj.ipi,3,replace=TRUE)))
Means5<-replicate(10000, mean(sample(a131$adj.ipi,5,replace=TRUE)))
Means10<-replicate(10000, mean(sample(a131 $adj.ipi,10,replace=TRUE)))
Means15<-replicate(10000, mean(sample(a131 $adj.ipi,15,replace=TRUE)))
Means20<-replicate(10000, mean(sample(a131 $adj.ipi,20,replace=TRUE)))
Means25<-replicate(10000, mean(sample(a131 $adj.ipi,25,replace=TRUE)))
Means30<-replicate(10000, mean(sample(a131 $adj.ipi,30,replace=TRUE)))

song131<-data.frame(dat<-c(rep("true mean",nrow(a131)),rep("3 IPI", length(Means3)),rep("5 IPI", length(Means5)),rep("10 IPI", length(Means10)),rep("15 IPI", length(Means15)),rep("20 IPI", length(Means20)),rep("25 IPI", length(Means25)),rep("30 IPI", length(Means30))),estimate<-c(rep(x,nrow(a131)), Means3,Means5,Means10,Means15,Means20,Means25,Means30))
colnames(song131)<-c("dat","estimate")

avg131<-summarySE(song131, measurevar="estimate", groupvars="dat")
avg131 $song<-rep("a131",nrow(avg131))

###########################################################################

a44<-subset(dat1, song=="a44") # song a44
x<-mean(a44$adj.ipi)

Means3<-replicate(10000, mean(sample(a44 $adj.ipi,3,replace=TRUE)))
Means5<-replicate(10000, mean(sample(a44$adj.ipi,5,replace=TRUE)))
Means10<-replicate(10000, mean(sample(a44 $adj.ipi,10,replace=TRUE)))
Means15<-replicate(10000, mean(sample(a44 $adj.ipi,15,replace=TRUE)))
Means20<-replicate(10000, mean(sample(a44 $adj.ipi,20,replace=TRUE)))
Means25<-replicate(10000, mean(sample(a44 $adj.ipi,25,replace=TRUE)))
Means30<-replicate(10000, mean(sample(a44 $adj.ipi,30,replace=TRUE)))

song44<-data.frame(dat<-c(rep("true mean",nrow(a44)),rep("3 IPI", length(Means3)),rep("5 IPI", length(Means5)),rep("10 IPI", length(Means10)),rep("15 IPI", length(Means15)),rep("20 IPI", length(Means20)),rep("25 IPI", length(Means25)),rep("30 IPI", length(Means30))),estimate<-c(rep(x,nrow(a44)), Means3,Means5,Means10,Means15,Means20,Means25,Means30))
colnames(song44)<-c("dat","estimate")

avg44<-summarySE(song44, measurevar="estimate", groupvars="dat")
avg44 $song<-rep("a44",nrow(avg44))

###########################################################################

a113<-subset(dat1, song=="a113") # song a113
x<-mean(a113$adj.ipi)

Means3<-replicate(10000, mean(sample(a113 $adj.ipi,3,replace=TRUE)))
Means5<-replicate(10000, mean(sample(a113$adj.ipi,5,replace=TRUE)))
Means10<-replicate(10000, mean(sample(a113 $adj.ipi,10,replace=TRUE)))
Means15<-replicate(10000, mean(sample(a113 $adj.ipi,15,replace=TRUE)))
Means20<-replicate(10000, mean(sample(a113 $adj.ipi,20,replace=TRUE)))
Means25<-replicate(10000, mean(sample(a113 $adj.ipi,25,replace=TRUE)))
Means30<-replicate(10000, mean(sample(a113 $adj.ipi,30,replace=TRUE)))

song113<-data.frame(dat<-c(rep("true mean",nrow(a113)),rep("3 IPI", length(Means3)),rep("5 IPI", length(Means5)),rep("10 IPI", length(Means10)),rep("15 IPI", length(Means15)),rep("20 IPI", length(Means20)),rep("25 IPI", length(Means25)),rep("30 IPI", length(Means30))),estimate<-c(rep(x,nrow(a113)), Means3,Means5,Means10,Means15,Means20,Means25,Means30))
colnames(song113)<-c("dat","estimate")

avg113<-summarySE(song113, measurevar="estimate", groupvars="dat")
avg113 $song<-rep("a113",nrow(avg113))

###########################################################################

a124<-subset(dat1, song=="a124") # song a124
x<-mean(a124$adj.ipi)

Means3<-replicate(10000, mean(sample(a124 $adj.ipi,3,replace=TRUE)))
Means5<-replicate(10000, mean(sample(a124$adj.ipi,5,replace=TRUE)))
Means10<-replicate(10000, mean(sample(a124 $adj.ipi,10,replace=TRUE)))
Means15<-replicate(10000, mean(sample(a124 $adj.ipi,15,replace=TRUE)))
Means20<-replicate(10000, mean(sample(a124 $adj.ipi,20,replace=TRUE)))
Means25<-replicate(10000, mean(sample(a124 $adj.ipi,25,replace=TRUE)))
Means30<-replicate(10000, mean(sample(a124 $adj.ipi,30,replace=TRUE)))

song124<-data.frame(dat<-c(rep("true mean",nrow(a124)),rep("3 IPI", length(Means3)),rep("5 IPI", length(Means5)),rep("10 IPI", length(Means10)),rep("15 IPI", length(Means15)),rep("20 IPI", length(Means20)),rep("25 IPI", length(Means25)),rep("30 IPI", length(Means30))),estimate<-c(rep(x,nrow(a124)), Means3,Means5,Means10,Means15,Means20,Means25,Means30))
colnames(song124)<-c("dat","estimate")

avg124<-summarySE(song124, measurevar="estimate", groupvars="dat")
avg124 $song<-rep("a124",nrow(avg124))

###########################################################################

a128<-subset(dat1, song=="a128") # song a128
x<-mean(a128$adj.ipi)

Means3<-replicate(10000, mean(sample(a128 $adj.ipi,3,replace=TRUE)))
Means5<-replicate(10000, mean(sample(a128$adj.ipi,5,replace=TRUE)))
Means10<-replicate(10000, mean(sample(a128 $adj.ipi,10,replace=TRUE)))
Means15<-replicate(10000, mean(sample(a128 $adj.ipi,15,replace=TRUE)))
Means20<-replicate(10000, mean(sample(a128 $adj.ipi,20,replace=TRUE)))
Means25<-replicate(10000, mean(sample(a128 $adj.ipi,25,replace=TRUE)))
Means30<-replicate(10000, mean(sample(a128 $adj.ipi,30,replace=TRUE)))

song128<-data.frame(dat<-c(rep("true mean",nrow(a128)),rep("3 IPI", length(Means3)),rep("5 IPI", length(Means5)),rep("10 IPI", length(Means10)),rep("15 IPI", length(Means15)),rep("20 IPI", length(Means20)),rep("25 IPI", length(Means25)),rep("30 IPI", length(Means30))),estimate<-c(rep(x,nrow(a128)), Means3,Means5,Means10,Means15,Means20,Means25,Means30))
colnames(song128)<-c("dat","estimate")

avg128<-summarySE(song128, measurevar="estimate", groupvars="dat")
avg128 $song<-rep("a128",nrow(avg128))

###########################################################################

a125<-subset(dat1, song=="a125") # song a125
x<-mean(a125$adj.ipi)

Means3<-replicate(10000, mean(sample(a125 $adj.ipi,3,replace=TRUE)))
Means5<-replicate(10000, mean(sample(a125$adj.ipi,5,replace=TRUE)))
Means10<-replicate(10000, mean(sample(a125 $adj.ipi,10,replace=TRUE)))
Means15<-replicate(10000, mean(sample(a125 $adj.ipi,15,replace=TRUE)))
Means20<-replicate(10000, mean(sample(a125 $adj.ipi,20,replace=TRUE)))
Means25<-replicate(10000, mean(sample(a125 $adj.ipi,25,replace=TRUE)))
Means30<-replicate(10000, mean(sample(a125 $adj.ipi,30,replace=TRUE)))

song125<-data.frame(dat<-c(rep("true mean",nrow(a125)),rep("3 IPI", length(Means3)),rep("5 IPI", length(Means5)),rep("10 IPI", length(Means10)),rep("15 IPI", length(Means15)),rep("20 IPI", length(Means20)),rep("25 IPI", length(Means25)),rep("30 IPI", length(Means30))),estimate<-c(rep(x,nrow(a125)), Means3,Means5,Means10,Means15,Means20,Means25,Means30))
colnames(song125)<-c("dat","estimate")

avg125<-summarySE(song125, measurevar="estimate", groupvars="dat")
avg125 $song<-rep("a125",nrow(avg125))

###########################################################################

a154<-subset(dat1, song=="a154") # song a154
x<-mean(a154$adj.ipi)

Means3<-replicate(10000, mean(sample(a154 $adj.ipi,3,replace=TRUE)))
Means5<-replicate(10000, mean(sample(a154$adj.ipi,5,replace=TRUE)))
Means10<-replicate(10000, mean(sample(a154 $adj.ipi,10,replace=TRUE)))
Means15<-replicate(10000, mean(sample(a154 $adj.ipi,15,replace=TRUE)))
Means20<-replicate(10000, mean(sample(a154 $adj.ipi,20,replace=TRUE)))
Means25<-replicate(10000, mean(sample(a154 $adj.ipi,25,replace=TRUE)))
Means30<-replicate(10000, mean(sample(a154 $adj.ipi,30,replace=TRUE)))

song154<-data.frame(dat<-c(rep("true mean",nrow(a154)),rep("3 IPI", length(Means3)),rep("5 IPI", length(Means5)),rep("10 IPI", length(Means10)),rep("15 IPI", length(Means15)),rep("20 IPI", length(Means20)),rep("25 IPI", length(Means25)),rep("30 IPI", length(Means30))),estimate<-c(rep(x,nrow(a154)), Means3,Means5,Means10,Means15,Means20,Means25,Means30))
colnames(song154)<-c("dat","estimate")

avg154<-summarySE(song154, measurevar="estimate", groupvars="dat")
avg154$song<-rep("a154",nrow(avg154))

###########################################################################

# PREPARE FOR PLOTTING: Put the summary files together:

dat<-rbind(avg42,avg131,avg44,avg113,avg124,avg128,avg125,avg154)

# GENERATE PLOTS:

CI<-ggplot(dat, aes(x=dat, y=estimate, group=song))+geom_point()+geom_errorbar(aes(ymax=estimate+ci, ymin=estimate-ci), width=0.1)+facet_grid(song ~., scales="free")+theme_bw()+scale_x_discrete(limits=c("true mean","3 IPI","5 IPI","10 IPI","15 IPI","20 IPI","25 IPI","30 IPI"), labels=c("Mean","3 IPI","5 IPI","10 IPI","15 IPI","20 IPI","25 IPI","30 IPI"))+ylab("Estimate (ms)")+xlab("Cut-off")+theme(axis.title=element_text(size=10), plot.title=element_text(size=8,hjust=0.5),text=element_text(size=10),axis.text.x=element_text(angle=45))+ggtitle("95% Confidence Interval, Total Song")

SD<-ggplot(dat, aes(x=dat, y=estimate, group=song))+geom_point()+geom_errorbar(aes(ymax=estimate+sd, ymin=estimate-sd), width=0.1)+facet_grid(song ~., scales="free")+theme_bw()+scale_x_discrete(limits=c("true mean","3 IPI","5 IPI","10 IPI","15 IPI","20 IPI","25 IPI","30 IPI"), labels=c("Mean","3 IPI","5 IPI","10 IPI","15 IPI","20 IPI","25 IPI","30 IPI"))+ylab("Estimate (ms)")+xlab("Cut-off")+theme(axis.title=element_text(size=10), plot.title=element_text(size=8,hjust=0.5),text=element_text(size=10),axis.text.x=element_text(angle=45))+ggtitle("Standard Deviation, Total Song")

multiplot(SD, CI, cols=2)
